# Supplementary material for: New insights into light spectral quality inhibits the plasticity elongation of maize mesocotyl and coleoptile during seed germination
Source: Front Plant Sci. 2023 Mar 15;14:1152399. doi: 10.3389/fpls.2023.1152399 (PMC10050570; doi:10.3389/fpls.2023.1152399)
Supplement: Supplementary file 1 [file Table_1.xlsx]

## Sheet: Table S1
Supplementary Table 1 The quantitative real-time (qRT-PCR) primer sequence.
Gene ID	Forward primer (5' to 3')	Reverse primer (5' to 3')	Chromosome	Gene Position (bp)	Gene annotation
Zm00001d010159 (ZmActin1)	CGATTGAGCATGGCATTGTCA	CCCACTAGCGTACAACGAA	8	102413768..102417536	Actin1
Zm00001d013402	CATCCACAACCCGAACCCA	CGCCAAGGAGCATCTTATCAAC	5	10472322..10477862	Phytochrome A2 (PHYA)
Zm00001d039156	GCCCCCATTTTTTGCCAG	CGCTTCACTACACGAGTTCCG	6	171181073..171184463	ELF3-like protein 2 (ELF3)
Zm00001d050850	CAACCAACAGCAGCAGAATCTT	AATCCACCTTCCCTACCCGT	4	126958943..126962910	cryptochrome 2 (CRY)
Zm00001d014990	GTCCAACCACGTCTTCGTCTA	GGAGCGTGAGCGTCCACT	5	71267717-71268967	repressor of UV-B photomorphogenesis homolog1 (COP1)
Zm00001d008826	CAACAGCATCAGCTCAGCAAT	GCCTGGACCGACGAAATAAC	8	21787259..21795444	gigantea1 (GI)
Zm00001d015743	ACAAGCGCCTCAAAAGGTTA	GGAGCATCTGGTTCTCGTTC	5	115451277..115456440	bZIP-transcription factor 61 (HY5)
Zm00001d021291	CAACCAGATCACTGCCCCTA	TTCTCAAAGCACCTATCCTTCC	7	148065568..148071154	Two-component response regulator-like APRR9 (PRR5)
Zm00001d024546	GACATTGACATACCGCCACC	CGAGCAACTTTCTTTTCCAGAC	10	77700137..77758744	late hypocotyl elongation protein ortholog1 (LHY)
Zm00001d017241	CGGAGACGGATGCTTGGTT	AGAGGAGGGTGGCGCTATTG	5	190061003..190063945	TOC1b (TOC1)
Zm00001d013412	GTGGCTGCTGGCACGTTAA	CATTGCCCTTATTTGCTTGGTA	5	10600421..10608440	Histidine kinase 4 (CRE1)
Zm00001d044065	GATGCTGGTTGGGCTCTTCT	TCCTGCTCCTGCTGTCACTCT	3	218259815..218261549	DELLA protein SLN1-like (DELLA)
Zm00001d009747	GTGCTCCCAACCTTCTTCCA	CCAGTACCTCGTGCATTCTGTC	8	79418398..79421376	protein phosphatase 2C ABI2 (PP2C)
Zm00001d029975	TCACGATCCCGGAGATAAAGC	GGTCTTGGCCTCCTCAACAAT	1	97112766..97116217	SnRK2.3 isoform 2 (SnRK)
Zm00001d018326	TCATGTTCGCCATCTGCTACT	GGTTCACCGGGTTCTTCTGT	5	218492078..218494089	MAP kinase kinase4 (SIMKK)
Zm00001d052543	TGGATGGGTGGATTCAGGC	TGTTGGCGTCGTCAGTCAG	4	192657315..192664733	putative bZIP transcription factor superfamily protein (TGA)
Zm00001d033286	GCACAACCAGAGCGTCAACT	GCACAGTGCGATCAGGAAAGT	1	257622427..257624926	phenylalanine ammonia-lyase (PAL)
Zm00001d017276	CCGAGTACCGCCAACCCT	CCAGTCGCTGCTTGCCTT	5	191474509..191476978	phenylalanine ammonia-lyase (PAL)
Zm00001d016471	CAACTACGGCGACTTCATCC	CGTTGATGTTCTCGACGATGT	5	163692318..163694217	trans-cinnamate 4-monooxygenase (C4H)
Zm00001d039947	CGCATGCAGCCTGAAGAGAT	AACGAGGTCCAGCGGAGAGA	3	20216146..20226938	Spermidine hydroxycinnamoyl transferase (HCT)
Zm00001d043174	GGGAAGCCGTTGGTTGTAA	GGACGCACCGATCTTGATG	3	190625724..190628380	putative cytochrome P450 superfamily protein (C3'H)
Zm00001d005998	GCAGCTCCTGATCGAGATTC	GCGACCCTATCTGGTCGTAG	2	194954891..194956278	Caffeoyl-CoA O-methyltransferase 1 (CCoAOMT)
Zm00001d032152	GCTGCTCGAGAAGGGATACAC	CGGGTCATCTGCTGCCAT	1	214573400..214579274	cinnamoyl CoA reductase1 (CCR)
Zm00001d009138	AAGCGCGTGGAAGACCAA	TGCCGTGTGAAGCTGAAATAA	8	38826820..38828682	Peroxidase 64 (POD64)

## Sheet: TableS2
Supplementary Table 2 Summary of quality preprocessing of RNA sequencing (RNA-Seq) data.
Sample	Clean date size (bp)	Total reads	Q20 percentage (%)	Q30 percentage (%)	GC (%)	Mapped reads	Mapping rate (%)
COL.Blue.1	7499882100	49997555	97.1	92.24	55.29	43047895	86.1
COL.Blue.2	6914535000	46098679	96.74	91.56	55.46	40861869	88.64
COL.Blue.3	6943910700	46292936	97.02	92.04	55.22	42033986	90.8
COL.Dark.1	7554436800	50362271	96.83	91.73	54.43	43533147	86.44
COL.Dark.2	8054636100	5.3696e+07	96.88	91.73	53.9	46538305	86.67
COL.Dark.3	7251813300	48342794	96.99	92.06	55.02	43300641	89.57
COL.Red.1	8574299100	57163378	97.09	92.28	54.05	49492053	86.58
COL.Red.2	7584848400	50567450	97.04	92.16	55.15	44914009	88.82
COL.Red.3	7184389200	47894755	97.05	92.24	53.33	43277701	90.36
COL.White.1	9026446200	60175976	97	92.16	55.92	52052219	86.5
COL.White.2	8237826600	54919767	97.02	92.14	55.89	47236492	86.01
COL.White.3	6530495700	43534743	96.45	91.15	55.99	37496474	86.13
MES.Blue.1	7762251300	51750030	97.04	92.11	53.06	46740627	90.32
MES.Blue.2	6483559500	43222782	97.04	92.29	53.17	34569581	79.98
MES.Blue.3	7742991000	51620045	97.06	92.19	53.4	45673416	88.48
MES.Dark.1	7567723200	50450701	97.01	92.12	53.47	45072656	89.34
MES.Dark.2	7429173600	49530171	97.16	92.47	54.3	44275020	89.39
MES.Dark.3	7083515400	47220947	97.2	92.48	54.63	42073864	89.1
MES.Red.1	7175232900	47833797	97.1	92.29	53.29	43189135	90.29
MES.Red.2	7068025500	47118987	96.74	91.41	53.5	41935898	89
MES.Red.3	9062030100	60414650	96.88	91.78	54.06	52790321	87.38
MES.White.1	9369125100	62462036	96.92	91.99	54.74	53161439	85.11
MES.White.2	7686470700	51245183	96.87	91.82	54.37	44214344	86.28
MES.White.3	8271510000	55145332	96.76	91.59	55.14	46437884	84.21

## Sheet: Table S3
Supplementary Table 3 Gene Ontology (GO) analysis of differentially expressed genes (DEGs) among 16 comparisons.
Term	COL.Blue_v_COL.Dark		COL.Red_v_COL.Dark		COL.White_v_COL.Dark		COL.Blue_v_COL.White		COL.Red_v_COL.White		MES.Blue_v_MES.Dark		MES.Red_v_MES.Dark		MES.White_v_MES.Dark		MES.Blue_v_MES.White		MES.Red_v_MES.White		MES.Blue_v_COL.Blue		MES.Dark_v_COL.Dark		MES.Dark_v_COL.Dark		MES.White_v_COL.White		COL.Red_v_COL.Blue		MES.Red_v_MES.Blue
	GO_classify	DIFF gene	GO_classify	DIFF gene	GO_classify	DIFF gene	GO_classify	DIFF gene	GO_classify	DIFF gene	GO_classify	DIFF gene	GO_classify	DIFF gene	GO_classify	DIFF gene	GO_classify	DIFF gene	GO_classify	DIFF gene	GO_classify	DIFF gene	GO_classify	DIFF gene	GO_classify	DIFF gene	GO_classify	DIFF gene	GO_classify	DIFF gene	GO_classify	DIFF gene
Cellular component	cell	1854	cell	618	cell	4239	cell	3812	cell	2307	cell	86	cell	230	cell	3848	cell	5760	cell	5228	cell	1581	cell	2324	cell	573	cell	5256	cell	25	cell	68
	cell part	1850	cell part	618	cell part	4230	cell part	3804	cell part	2301	cell part	86	cell part	230	cell part	3839	cell part	5747	cell part	5217	cell part	1580	cell part	2321	cell part	572	cell part	5249	cell part	25	cell part	68
	organelle	1405	organelle	487	organelle	3189	organelle	2784	organelle	1737	organelle	71	organelle	160	organelle	2983	organelle	4311	organelle	3917	organelle	1147	organelle	1686	organelle	389	organelle	3803	organelle	23	organelle	40
	membrane	914	membrane	342	membrane	1996	membrane	1653	membrane	1108	membrane	44	membrane	115	membrane	1596	membrane	2340	membrane	2205	membrane	806	membrane	1096	membrane	349	membrane	2512	membrane	15	membrane	36
	organelle part	725	organelle part	287	membrane part	1510	organelle part	1303	membrane part	859	organelle part	41	membrane part	104	organelle part	1427	organelle part	1957	organelle part	1844	membrane part	627	membrane part	828	membrane part	289	membrane part	1974	organelle part	14	membrane part	33
	membrane part	674	membrane part	273	organelle part	1507	membrane part	1181	organelle part	852	membrane part	38	organelle part	72	membrane part	1156	membrane part	1704	membrane part	1615	organelle part	541	organelle part	746	organelle part	191	organelle part	1714	membrane part	12	organelle part	18
	protein-containing complex	346	protein-containing complex	168	protein-containing complex	717	protein-containing complex	814	protein-containing complex	427	protein-containing complex	28	protein-containing complex	41	protein-containing complex	953	protein-containing complex	1256	protein-containing complex	1151	protein-containing complex	234	protein-containing complex	492	extracellular region	101	protein-containing complex	751	protein-containing complex	9	protein-containing complex	10
	extracellular region	232	extracellular region	74	extracellular region	390	extracellular region	438	extracellular region	248	membrane-enclosed lumen	8	extracellular region	19	extracellular region	311	extracellular region	601	extracellular region	518	extracellular region	188	extracellular region	256	protein-containing complex	98	extracellular region	601	extracellular region	6	extracellular region	7
	cell junction	89	membrane-enclosed lumen	17	membrane-enclosed lumen	254	membrane-enclosed lumen	270	membrane-enclosed lumen	120	extracellular region	6	membrane-enclosed lumen	17	membrane-enclosed lumen	257	membrane-enclosed lumen	446	membrane-enclosed lumen	393	membrane-enclosed lumen	63	cell junction	150	cell junction	24	membrane-enclosed lumen	300	nucleoid	0	membrane-enclosed lumen	7
	membrane-enclosed lumen	79	cell junction	14	cell junction	195	cell junction	255	cell junction	94	cell junction	1	cell junction	6	cell junction	233	cell junction	370	cell junction	332	cell junction	57	membrane-enclosed lumen	114	membrane-enclosed lumen	15	cell junction	238	virion	0	nucleoid	0
	supramolecular complex	18	supramolecular complex	4	supramolecular complex	63	supramolecular complex	98	supramolecular complex	28	supramolecular complex	1	extracellular region part	1	supramolecular complex	54	supramolecular complex	132	supramolecular complex	110	supramolecular complex	12	supramolecular complex	17	supramolecular complex	4	supramolecular complex	93	cell junction	0	virion	0
	nucleoid	8	nucleoid	3	extracellular region part	22	extracellular region part	30	extracellular region part	10	nucleoid	0	nucleoid	0	extracellular region part	28	extracellular region part	41	extracellular region part	37	extracellular region part	11	extracellular region part	16	extracellular region part	3	extracellular region part	41	membrane-enclosed lumen	0	cell junction	0
	extracellular region part	6	extracellular region part	2	nucleoid	12	nucleoid	5	nucleoid	4	virion	0	virion	0	nucleoid	5	nucleoid	7	nucleoid	6	nucleoid	3	nucleoid	5	nucleoid	0	nucleoid	10	other organism	0	other organism	0
	virion	0	virion	0	virion	0	virion	0	virion	0	other organism	0	other organism	0	virion	0	virion	1	virion	0	virion	1	virion	1	virion	0	virion	1	other organism part	0	other organism part	0
	other organism	0	other organism	0	other organism	0	other organism	0	other organism	0	other organism part	0	other organism part	0	other organism	0	virion part	1	other organism	0	virion part	1	virion part	1	other organism	0	virion part	1	extracellular region part	0	extracellular region part	0
	other organism part	0	other organism part	0	other organism part	0	other organism part	0	other organism part	0	extracellular region part	0	virion part	0	other organism part	0	other organism	0	other organism part	0	other organism	0	other organism	0	other organism part	0	other organism	0	virion part	0	virion part	0
	virion part	0	virion part	0	virion part	0	virion part	0	virion part	0	virion part	0	supramolecular complex	0	virion part	0	other organism part	0	virion part	0	other organism part	0	other organism part	0	virion part	0	other organism part	0	supramolecular complex	0	supramolecular complex	0
Molecular function	binding	1275	binding	401	binding	3198	binding	2828	binding	1686	binding	64	binding	173	binding	2826	binding	4226	binding	3837	binding	1110	binding	1701	binding	435	binding	3908	binding	19	binding	49
	catalytic activity	1189	catalytic activity	380	catalytic activity	2843	catalytic activity	2377	catalytic activity	1520	catalytic activity	43	catalytic activity	161	catalytic activity	2400	catalytic activity	3611	catalytic activity	3296	catalytic activity	1051	catalytic activity	1464	catalytic activity	412	catalytic activity	3548	catalytic activity	15	catalytic activity	44
	transcription regulator activity	162	transporter activity	70	transcription regulator activity	380	structural molecule activity	454	transporter activity	217	transcription regulator activity	11	transcription regulator activity	25	structural molecule activity	442	structural molecule activity	649	structural molecule activity	581	transcription regulator activity	172	structural molecule activity	329	transporter activity	66	transcription regulator activity	565	transporter activity	3	structural molecule activity	9
	structural molecule activity	159	transcription regulator activity	47	transporter activity	357	transcription regulator activity	373	transcription regulator activity	206	transporter activity	6	transporter activity	24	transcription regulator activity	308	transcription regulator activity	515	transcription regulator activity	463	transporter activity	148	transcription regulator activity	260	transcription regulator activity	63	transporter activity	483	structural molecule activity	1	transporter activity	9
	transporter activity	152	structural molecule activity	44	structural molecule activity	287	transporter activity	262	structural molecule activity	191	structural molecule activity	2	structural molecule activity	12	transporter activity	283	transporter activity	366	transporter activity	357	structural molecule activity	95	transporter activity	212	structural molecule activity	36	structural molecule activity	365	antioxidant activity	0	transcription regulator activity	7
	antioxidant activity	51	antioxidant activity	14	molecular transducer activity	125	molecular transducer activity	102	molecular transducer activity	58	antioxidant activity	2	molecular transducer activity	8	molecular transducer activity	118	molecular transducer activity	179	molecular transducer activity	181	molecular transducer activity	41	molecular transducer activity	58	molecular function regulator	15	molecular transducer activity	151	protein tag	0	molecular function regulator	3
	molecular function regulator	40	molecular transducer activity	8	molecular function regulator	82	molecular function regulator	90	molecular function regulator	52	protein tag	0	molecular function regulator	6	molecular function regulator	73	molecular function regulator	112	molecular function regulator	108	antioxidant activity	39	antioxidant activity	48	molecular transducer activity	14	antioxidant activity	98	translation regulator activity	0	nutrient reservoir activity	2
	molecular transducer activity	38	nutrient reservoir activity	6	antioxidant activity	75	antioxidant activity	48	antioxidant activity	39	translation regulator activity	0	nutrient reservoir activity	5	antioxidant activity	43	antioxidant activity	93	antioxidant activity	77	molecular function regulator	32	molecular function regulator	37	antioxidant activity	12	molecular function regulator	96	nutrient reservoir activity	0	antioxidant activity	1
	nutrient reservoir activity	24	molecular function regulator	6	nutrient reservoir activity	34	nutrient reservoir activity	19	nutrient reservoir activity	12	nutrient reservoir activity	0	antioxidant activity	3	nutrient reservoir activity	27	nutrient reservoir activity	33	nutrient reservoir activity	44	nutrient reservoir activity	6	nutrient reservoir activity	14	nutrient reservoir activity	3	nutrient reservoir activity	45	molecular transducer activity	0	translation regulator activity	1
	molecular carrier activity	2	molecular carrier activity	1	molecular carrier activity	3	molecular carrier activity	7	molecular carrier activity	5	molecular transducer activity	0	protein tag	0	molecular carrier activity	4	molecular carrier activity	9	molecular carrier activity	8	molecular carrier activity	1	molecular carrier activity	1	protein tag	0	molecular carrier activity	5	molecular function regulator	0	molecular transducer activity	1
	protein tag	1	protein tag	0	translation regulator activity	2	translation regulator activity	1	translation regulator activity	2	molecular function regulator	0	translation regulator activity	0	translation regulator activity	3	translation regulator activity	4	translation regulator activity	2	protein tag	0	protein tag	0	translation regulator activity	0	translation regulator activity	1	molecular carrier activity	0	protein tag	0
	translation regulator activity	0	translation regulator activity	0	protein tag	0	protein tag	0	protein tag	0	molecular carrier activity	0	molecular carrier activity	0	protein tag	0	protein tag	0	protein tag	0	translation regulator activity	0	translation regulator activity	0	molecular carrier activity	0	protein tag	0	transcription regulator activity	0	molecular carrier activity	0
Biological process	cellular process	1588	metabolic process	544	cellular process	3848	cellular process	3482	cellular process	2078	metabolic process	81	metabolic process	217	cellular process	3476	cellular process	5285	cellular process	4762	metabolic process	1380	metabolic process	2122	metabolic process	546	cellular process	4733	cellular process	24	cellular process	56
	metabolic process	1549	cellular process	525	metabolic process	3687	metabolic process	3200	metabolic process	1972	cellular process	81	cellular process	209	metabolic process	3297	metabolic process	4828	metabolic process	4392	cellular process	1375	cellular process	2100	cellular process	521	metabolic process	4593	metabolic process	21	metabolic process	55
	response to stimulus	655	response to stimulus	204	biological regulation	1580	biological regulation	1417	biological regulation	847	response to stimulus	38	response to stimulus	95	biological regulation	1352	biological regulation	2122	biological regulation	1952	response to stimulus	569	biological regulation	829	response to stimulus	216	biological regulation	2043	response to stimulus	14	response to stimulus	26
	biological regulation	605	biological regulation	184	response to stimulus	1537	response to stimulus	1315	response to stimulus	826	biological regulation	31	biological regulation	91	response to stimulus	1302	response to stimulus	1931	response to stimulus	1788	biological regulation	559	response to stimulus	809	biological regulation	212	response to stimulus	1890	biological regulation	5	biological regulation	25
	cellular component organization or biogenesis	276	localization	100	localization	664	cellular component organization or biogenesis	679	localization	404	developmental process	11	developmental process	38	cellular component organization or biogenesis	652	cellular component organization or biogenesis	1079	cellular component organization or biogenesis	939	localization	258	cellular component organization or biogenesis	377	localization	115	localization	854	cellular component organization or biogenesis	5	localization	15
	localization	266	cellular component organization or biogenesis	82	cellular component organization or biogenesis	625	developmental process	569	cellular component organization or biogenesis	351	localization	11	localization	38	localization	550	developmental process	829	developmental process	772	developmental process	239	localization	363	developmental process	106	developmental process	853	localization	4	developmental process	13
	developmental process	224	developmental process	62	developmental process	615	localization	531	developmental process	335	multicellular organismal process	9	signaling	35	developmental process	485	localization	742	localization	722	cellular component organization or biogenesis	219	developmental process	352	multicellular organismal process	85	cellular component organization or biogenesis	816	reproduction	2	multicellular organismal process	9
	signaling	178	signaling	48	multicellular organismal process	492	signaling	430	signaling	273	signaling	7	multicellular organismal process	32	signaling	414	signaling	670	signaling	635	multicellular organismal process	189	multicellular organismal process	291	cellular component organization or biogenesis	83	multicellular organismal process	645	reproductive process	2	reproduction	7
	multicellular organismal process	172	multicellular organismal process	46	signaling	470	multicellular organismal process	425	multicellular organismal process	260	multi-organism process	7	reproduction	24	multicellular organismal process	388	multicellular organismal process	649	multicellular organismal process	601	signaling	162	signaling	250	signaling	66	signaling	613	multicellular organismal process	2	reproductive process	7
	reproduction	126	multi-organism process	37	reproduction	343	reproduction	326	reproduction	182	reproduction	6	reproductive process	24	reproduction	281	reproduction	466	reproduction	427	reproduction	137	reproductive process	187	reproduction	65	reproduction	463	developmental process	2	signaling	7
	reproductive process	126	reproduction	36	reproductive process	342	reproductive process	324	reproductive process	181	reproductive process	6	cellular component organization or biogenesis	20	reproductive process	280	reproductive process	463	reproductive process	425	reproductive process	137	reproduction	187	reproductive process	65	reproductive process	463	multi-organism process	2	cellular component organization or biogenesis	6
	multi-organism process	119	reproductive process	36	multi-organism process	287	multi-organism process	238	multi-organism process	157	cellular component organization or biogenesis	6	multi-organism process	11	multi-organism process	231	multi-organism process	335	multi-organism process	316	multi-organism process	92	multi-organism process	130	multi-organism process	35	multi-organism process	319	detoxification	1	multi-organism process	4
	detoxification	55	detoxification	15	immune system process	117	immune system process	87	immune system process	57	rhythmic process	3	rhythmic process	6	growth	73	immune system process	116	immune system process	108	detoxification	39	growth	52	growth	14	growth	116	cell killing	0	immune system process	2
	immune system process	36	rhythmic process	12	detoxification	79	growth	70	detoxification	44	immune system process	2	growth	5	immune system process	71	detoxification	107	growth	101	growth	34	detoxification	50	detoxification	12	detoxification	108	immune system process	0	carbon utilization	1
	growth	28	immune system process	11	growth	78	detoxification	58	growth	41	detoxification	2	immune system process	3	rhythmic process	60	growth	101	detoxification	85	immune system process	27	immune system process	34	immune system process	9	immune system process	105	behavior	0	growth	1
	rhythmic process	26	growth	8	rhythmic process	61	rhythmic process	30	rhythmic process	28	growth	1	detoxification	3	detoxification	47	rhythmic process	64	rhythmic process	62	rhythmic process	18	rhythmic process	18	rhythmic process	6	rhythmic process	51	cell proliferation	0	locomotion	1
	cell killing	3	cell killing	1	cell proliferation	6	locomotion	8	cell killing	5	pigmentation	1	carbon utilization	1	locomotion	7	cell proliferation	12	cell proliferation	10	carbon utilization	3	cell proliferation	5	cell killing	2	cell proliferation	13	carbon utilization	0	detoxification	1
	cell proliferation	2	behavior	1	locomotion	5	cell proliferation	7	biological adhesion	3	cell killing	0	locomotion	1	cell killing	3	locomotion	8	locomotion	9	cell proliferation	2	locomotion	4	behavior	0	cell killing	10	nitrogen utilization	0	cell killing	0
	carbon utilization	2	pigmentation	1	cell killing	2	cell killing	6	locomotion	2	behavior	0	cell killing	0	cell proliferation	3	pigmentation	6	cell killing	6	cell killing	1	biological adhesion	4	cell proliferation	0	locomotion	8	biological adhesion	0	behavior	0
	nitrogen utilization	1	cell proliferation	0	biological adhesion	2	biological adhesion	6	cell proliferation	1	cell proliferation	0	behavior	0	biological adhesion	2	cell killing	5	pigmentation	6	behavior	0	cell killing	3	carbon utilization	0	biological adhesion	4	signaling	0	cell proliferation	0
	locomotion	1	carbon utilization	0	carbon utilization	1	pigmentation	3	nitrogen utilization	1	carbon utilization	0	cell proliferation	0	pigmentation	2	nitrogen utilization	3	carbon utilization	3	nitrogen utilization	0	carbon utilization	2	nitrogen utilization	0	pigmentation	4	growth	0	nitrogen utilization	0
	pigmentation	1	nitrogen utilization	0	nitrogen utilization	1	carbon utilization	1	pigmentation	1	nitrogen utilization	0	nitrogen utilization	0	behavior	1	carbon utilization	2	nitrogen utilization	1	biological adhesion	0	pigmentation	1	biological adhesion	0	carbon utilization	3	locomotion	0	biological adhesion	0
	behavior	0	biological adhesion	0	pigmentation	1	behavior	0	behavior	0	biological adhesion	0	biological adhesion	0	carbon utilization	1	biological adhesion	1	biological adhesion	1	locomotion	0	nitrogen utilization	0	locomotion	0	behavior	1	pigmentation	0	pigmentation	0
	biological adhesion	0	locomotion	0	behavior	0	nitrogen utilization	0	carbon utilization	0	locomotion	0	pigmentation	0	nitrogen utilization	1	behavior	0	behavior	0	pigmentation	0	behavior	0	pigmentation	0	nitrogen utilization	1	rhythmic process	0	rhythmic process	0

## Sheet: Table S4
Supplementary Table 4 Differentially Expressed Genes (DEGs) involved in circadian rhythm were identified among 13 comparisons.
MES.Red_v_MES.Dark
#id	MES.Red-FPKM	MES.Dark-FPKM	log2FoldChange	pvalue	significant	COG_class	COG_class_annotation	GO_annotation	KEGG_annotation	KOG_class	KOG_class_annotation	Pfam_annotation	Swissprot_annotation	nr_annotation
phytochrome A (PHYA)
Zm00001d008542	2.41593	0.241384	-3.22673	7.94385e-05	down	--	--	Molecular Function: phosphorelay sensor kinase activity (GO:0000155);; Cellular Component: intracellular (GO:0005622);; Biological Process: transcription, DNA-templated (GO:0006351);; Biological Process: regulation of transcription, DNA-templated (GO:0006355);; Biological Process: detection of visible light (GO:0009584);; Biological Process: red, far-red light phototransduction (GO:0009585);; Mol…	K12120|1e-172|zma:103636754|K12120 PHYA; phytochrome A	--	--	PAS fold	Phytochrome A OS=Zea mays OX=4577 GN=PHYA1 PE=3 SV=1	gi|670433644|ref|XP_008657306.1| phytochrome A type 5 [Zea mays]
Zm00001d013402	39.111	6.56608	-2.46855	0.000161378	down	[T]	Signal transduction mechanisms	Molecular Function: phosphorelay sensor kinase activity (GO:0000155);; Cellular Component: intracellular (GO:0005622);; Biological Process: transcription, DNA-templated (GO:0006351);; Biological Process: regulation of transcription, DNA-templated (GO:0006355);; Biological Process: detection of visible light (GO:0009584);; Biological Process: red, far-red light phototransduction (GO:0009585);; Mol…	K12120|0.0|sbi:8059991|K12120 PHYA; phytochrome A	--	--	Phytochrome region;; PAS fold;; PAS fold;; GAF domain;; Histidine kinase-, DNA gyrase B-, and HSP90-like ATPase;; PAS fold;; His Kinase A (phospho-acceptor) domain;; PAS domain	Phytochrome A OS=Zea mays OX=4577 GN=PHYA1 PE=3 SV=1	gi|130186|ref|P19862.1| RecName: Full=Phytochrome A
transcription factor HY5 (HY5)
Zm00001d015743	26.1187	0.634083	-5.28179	1.7475e-07	down	--	--	Molecular Function: RNA polymerase II regulatory region sequence-specific DNA binding (GO:0000977);; Molecular Function: DNA binding (GO:0003677);; Molecular Function: double-stranded DNA binding (GO:0003690);; Molecular Function: DNA-binding transcription factor activity (GO:0003700);; Cellular Component: nucleus (GO:0005634);; Biological Process: transcription, DNA-templated (GO:0006351);; Biol…	K16241|1e-111|zma:100286123|K16241 HY5; transcription factor HY5	[K]	Transcription	bZIP transcription factor;; Basic region leucine zipper	Transcription factor HY5 OS=Arabidopsis thaliana OX=3702 GN=HY5 PE=1 SV=1	gi|1142705470|ref|AQK69394.1| Transcription factor HY5 [Zea mays]
MES.Blue_v_MES.Dark
#id	MES.Blue-FPKM	MES.Dark-FPKM	log2FoldChange	pvalue	significant	COG_class	COG_class_annotation	GO_annotation	KEGG_annotation	KOG_class	KOG_class_annotation	Pfam_annotation	Swissprot_annotation	nr_annotation
transcription factor HY5 (HY5)
Zm00001d015743	20.1975	0.634083	-4.83852	1.50755e-05	down	--	--	Molecular Function: RNA polymerase II regulatory region sequence-specific DNA binding (GO:0000977);; Molecular Function: DNA binding (GO:0003677);; Molecular Function: double-stranded DNA binding (GO:0003690);; Molecular Function: DNA-binding transcription factor activity (GO:0003700);; Cellular Component: nucleus (GO:0005634);; Biological Process: transcription, DNA-templated (GO:0006351);; Biol…	K16241|1e-111|zma:100286123|K16241 HY5; transcription factor HY5	[K]	Transcription	bZIP transcription factor;; Basic region leucine zipper	Transcription factor HY5 OS=Arabidopsis thaliana OX=3702 GN=HY5 PE=1 SV=1	gi|1142705470|ref|AQK69394.1| Transcription factor HY5 [Zea mays]
MES.White_v_MES.Dark
#id	MES.White-FPKM	MES.Dark-FPKM	log2FoldChange	pvalue	significant	COG_class	COG_class_annotation	GO_annotation	KEGG_annotation	KOG_class	KOG_class_annotation	Pfam_annotation	Swissprot_annotation	nr_annotation
phytochrome B (PHYB)
Zm00001d047632	1.52371	3.89976	1.09971	8.69154e-05	up	[T]	Signal transduction mechanisms	Molecular Function: phosphorelay sensor kinase activity (GO:0000155);; Cellular Component: intracellular (GO:0005622);; Biological Process: transcription, DNA-templated (GO:0006351);; Biological Process: regulation of transcription, DNA-templated (GO:0006355);; Biological Process: detection of visible light (GO:0009584);; Biological Process: red, far-red light phototransduction (GO:0009585);; Mol…	K12121|0.0|zma:100381811|K12121 PHYB; phytochrome B	--	--	Phytochrome region;; PAS fold;; PAS fold;; GAF domain;; PAS fold;; PAS domain;; His Kinase A (phospho-acceptor) domain;; Histidine kinase-, DNA gyrase B-, and HSP90-like ATPase;; PAS domain	Phytochrome B OS=Sorghum bicolor OX=4558 GN=PHYB PE=3 SV=2	gi|293336623|ref|NP_001168077.1| phytochromeB2 [Zea mays]
phytochrome A (PHYA)
Zm00001d033799	22.4547	60.8715	1.29847	7.19491e-11	up	[T]	Signal transduction mechanisms	Molecular Function: phosphorelay sensor kinase activity (GO:0000155);; Cellular Component: intracellular (GO:0005622);; Biological Process: transcription, DNA-templated (GO:0006351);; Biological Process: regulation of transcription, DNA-templated (GO:0006355);; Biological Process: detection of visible light (GO:0009584);; Biological Process: red, far-red light phototransduction (GO:0009585);; Mol…	K12120|0.0|zma:103643916|K12120 PHYA; phytochrome A	--	--	Phytochrome region;; PAS fold;; PAS fold;; GAF domain;; Histidine kinase-, DNA gyrase B-, and HSP90-like ATPase;; PAS fold;; PAS domain	Phytochrome A OS=Zea mays OX=4577 GN=PHYA1 PE=3 SV=1	gi|670368092|ref|XP_008665307.1| phytochrome A-like [Zea mays]
phytochrome-interacting factor 3 (PIF3)
Zm00001d024783	36.1936	7.239	-2.58776	3.36747e-17	down	--	--	Cellular Component: nucleus (GO:0005634);; Biological Process: transcription, DNA-templated (GO:0006351);; Biological Process: regulation of transcription, DNA-templated (GO:0006355);; Biological Process: brassinosteroid mediated signaling pathway (GO:0009742);; Biological Process: regulation of seed growth (GO:0080113);;	K12126|0.0|zma:103641361|K12126 PIF3; phytochrome-interacting factor 3	--	--	Helix-loop-helix DNA-binding domain	Transcription factor APG OS=Oryza sativa subsp. japonica OX=39947 GN=APG PE=1 SV=1	gi|1142647027|ref|AQK42013.1| Putative HLH DNA-binding domain superfamily protein [Zea mays]
protein EARLY FLOWERING 3 (ELF3)
Zm00001d039156	3.89532	12.0421	1.45873	1.06255e-05	up	--	--	Cellular Component: nucleus (GO:0005634);; Biological Process: transcription, DNA-templated (GO:0006351);; Biological Process: regulation of transcription, DNA-templated (GO:0006355);; Biological Process: flower development (GO:0009908);;	K12125|0.0|zma:103630791|K12125 ELF3; protein EARLY FLOWERING 3	--	--	--	ELF3-like protein 2 OS=Oryza sativa subsp. japonica OX=39947 GN=ELF3-2 PE=2 SV=2	gi|670418672|ref|XP_008650078.1| ELF3-like protein 2 [Zea mays]
pseudo-response regulator 5 (PRR5)
Zm00001d004875	3.05165	5.98612	1.16107	0.000326393	up	[T]	Signal transduction mechanisms	Biological Process: phosphorelay signal transduction system (GO:0000160);; Cellular Component: nucleus (GO:0005634);; Biological Process: transcription, DNA-templated (GO:0006351);; Biological Process: regulation of transcription, DNA-templated (GO:0006355);; Biological Process: rhythmic process (GO:0048511);;	K12130|0.0|zma:100272683|K12130 PRR5; pseudo-response regulator 5	[K]	Transcription	Response regulator receiver domain;; CCT motif	Two-component response regulator-like PRR95 OS=Oryza sativa subsp. japonica OX=39947 GN=PRR95 PE=2 SV=1	gi|1327850524|ref|NP_001346664.1| uncharacterized protein LOC100272683 [Zea mays]
Zm00001d006212	0.224524	1.86094	2.80697	7.63047e-19	up	[T]	Signal transduction mechanisms	Biological Process: phosphorelay signal transduction system (GO:0000160);; Cellular Component: nucleus (GO:0005634);; Biological Process: transcription, DNA-templated (GO:0006351);; Biological Process: regulation of transcription, DNA-templated (GO:0006355);; Biological Process: rhythmic process (GO:0048511);;	K12130|0.0|zma:100285170|K12130 PRR5; pseudo-response regulator 5	[K]	Transcription	Response regulator receiver domain;; CCT motif	Two-component response regulator-like PRR95 OS=Oryza sativa subsp. japonica OX=39947 GN=PRR95 PE=2 SV=1	gi|670373561|ref|XP_008668119.1| two-component response regulator-like PRR95 isoform X1 [Zea mays]
Zm00001d021291	2.38021	9.96706	1.84907	0.000181554	up	[T]	Signal transduction mechanisms	Biological Process: phosphorelay signal transduction system (GO:0000160);; Cellular Component: nucleus (GO:0005634);; Biological Process: transcription, DNA-templated (GO:0006351);; Biological Process: regulation of transcription, DNA-templated (GO:0006355);; Biological Process: rhythmic process (GO:0048511);;	K12130|0.0|zma:100273598|K12130 PRR5; pseudo-response regulator 5	[K]	Transcription	Response regulator receiver domain;; CCT motif	Two-component response regulator-like PRR95 OS=Oryza sativa subsp. japonica OX=39947 GN=PRR95 PE=2 SV=1	gi|1142858259|ref|ONM56743.1| Two-component response regulator-like APRR9 [Zea mays]
MYB-related transcription factor LHY (LHY)
Zm00001d024546	132.68	53.7552	-1.48272	1.0869e-07	down	--	--	Molecular Function: DNA-binding transcription factor activity (GO:0003700);; Cellular Component: nucleus (GO:0005634);; Biological Process: transcription, DNA-templated (GO:0006351);; Biological Process: regulation of transcription, DNA-templated (GO:0006355);; Biological Process: circadian rhythm (GO:0007623);; Biological Process: response to cold (GO:0009409);; Biological Process: response to s…	K12133|0.0|zma:100192868|K12133 LHY; MYB-related transcription factor LHY	[O]	Posttranslational modification, protein turnover, chaperones	--	Protein LHY OS=Arabidopsis thaliana OX=3702 GN=LHY PE=1 SV=2	gi|1142646480|ref|AQK41466.1| circadian clock associated2 [Zea mays]
Zm00001d049543	373.449	118.867	-1.73394	1.13492e-10	down	--	--	Molecular Function: DNA-binding transcription factor activity (GO:0003700);; Cellular Component: nucleus (GO:0005634);; Biological Process: transcription, DNA-templated (GO:0006351);; Biological Process: regulation of transcription, DNA-templated (GO:0006355);; Biological Process: circadian rhythm (GO:0007623);; Biological Process: response to cold (GO:0009409);; Biological Process: response to s…	K12133|0.0|zma:100281091|K12133 LHY; MYB-related transcription factor LHY	[O]	Posttranslational modification, protein turnover, chaperones	Myb-like DNA-binding domain	Protein LHY OS=Arabidopsis thaliana OX=3702 GN=LHY PE=1 SV=2	gi|670393553|ref|XP_008677179.1| LHY protein isoform X1 [Zea mays]
pseudo-response regulator 1 (TOC1)
Zm00001d003811	0.095276	1.51232	3.80045	0.000200622	up	--	--	Biological Process: phosphorelay signal transduction system (GO:0000160);; Cellular Component: nucleus (GO:0005634);; Biological Process: transcription, DNA-templated (GO:0006351);; Biological Process: regulation of transcription, DNA-templated (GO:0006355);; Biological Process: rhythmic process (GO:0048511);;	K12127|0.0|zma:103648678|K12127 TOC1; pseudo-response regulator 1	[K]	Transcription	--	Two-component response regulator-like PRR1 OS=Oryza sativa subsp. japonica OX=39947 GN=PRR1 PE=2 SV=2	gi|1142658436|ref|ONM17758.1| Two-component response regulator-like APRR1, partial [Zea mays]
Zm00001d005366	0.09059	0.556726	2.31153	0.00366882	up	[Z]	Cytoskeleton	Biological Process: phosphorelay signal transduction system (GO:0000160);; Cellular Component: nucleus (GO:0005634);; Biological Process: transcription, DNA-templated (GO:0006351);; Biological Process: regulation of transcription, DNA-templated (GO:0006355);; Biological Process: rhythmic process (GO:0048511);;	K12127|0.0|zma:103648678|K12127 TOC1; pseudo-response regulator 1	[Z]	Cytoskeleton	Myosin head (motor domain);; IQ calmodulin-binding motif	Two-component response regulator-like PRR1 OS=Oryza sativa subsp. japonica OX=39947 GN=PRR1 PE=2 SV=2	gi|1142661600|ref|ONM20922.1| Two-component response regulator-like APRR1, partial [Zea mays]
Zm00001d017241	0.548426	9.38201	3.94068	1.23886e-14	up	[T]	Signal transduction mechanisms	Biological Process: phosphorelay signal transduction system (GO:0000160);; Cellular Component: nucleus (GO:0005634);; Biological Process: transcription, DNA-templated (GO:0006351);; Biological Process: regulation of transcription, DNA-templated (GO:0006355);; Biological Process: rhythmic process (GO:0048511);;	K12127|0.0|zma:100526751|K12127 TOC1; pseudo-response regulator 1	[K]	Transcription	CCT motif;; Response regulator receiver domain	Two-component response regulator-like PRR1 OS=Oryza sativa subsp. japonica OX=39947 GN=PRR1 PE=2 SV=2	gi|670409389|ref|XP_008645935.1| two-component response regulator-like PRR1 [Zea mays]
Zm00001d018818	0.0408117	0.271756	2.41075	0.00592669	up	--	--	Biological Process: phosphorelay signal transduction system (GO:0000160);; Cellular Component: nucleus (GO:0005634);; Biological Process: transcription, DNA-templated (GO:0006351);; Biological Process: regulation of transcription, DNA-templated (GO:0006355);; Biological Process: rhythmic process (GO:0048511);;	K12127|0.0|zma:103651094|K12127 TOC1; pseudo-response regulator 1	[K]	Transcription	--	Two-component response regulator-like PRR1 OS=Oryza sativa subsp. japonica OX=39947 GN=PRR1 PE=2 SV=2	gi|1142852905|ref|ONM51389.1| Two-component response regulator-like APRR1, partial [Zea mays]
Zm00001d043140	0.0408117	0.331426	2.70601	0.00150816	up	--	--	Biological Process: phosphorelay signal transduction system (GO:0000160);; Cellular Component: nucleus (GO:0005634);; Biological Process: transcription, DNA-templated (GO:0006351);; Biological Process: regulation of transcription, DNA-templated (GO:0006355);; Biological Process: rhythmic process (GO:0048511);;	K12127|0.0|zma:103651094|K12127 TOC1; pseudo-response regulator 1	[K]	Transcription	--	Two-component response regulator-like PRR1 OS=Oryza sativa subsp. japonica OX=39947 GN=PRR1 PE=2 SV=2	gi|1142679054|ref|ONM37097.1| Two-component response regulator-like APRR1, partial [Zea mays]
Zm00001d044406	0.0149873	0.265316	3.74884	0.00329963	up	--	--	Biological Process: phosphorelay signal transduction system (GO:0000160);; Cellular Component: nucleus (GO:0005634);; Biological Process: transcription, DNA-templated (GO:0006351);; Biological Process: regulation of transcription, DNA-templated (GO:0006355);; Biological Process: rhythmic process (GO:0048511);;	K12127|0.0|zma:103651094|K12127 TOC1; pseudo-response regulator 1	[K]	Transcription	--	Two-component response regulator-like PRR1 OS=Oryza sativa subsp. japonica OX=39947 GN=PRR1 PE=2 SV=2	gi|1142683033|ref|ONM41076.1| Two-component response regulator-like APRR1, partial [Zea mays]
Zm00001d051114	0.270871	1.87157	2.5273	2.16463e-09	up	[T]	Signal transduction mechanisms	Biological Process: phosphorelay signal transduction system (GO:0000160);; Cellular Component: nucleus (GO:0005634);; Biological Process: transcription, DNA-templated (GO:0006351);; Biological Process: regulation of transcription, DNA-templated (GO:0006355);; Biological Process: rhythmic process (GO:0048511);;	K12127|0.0|zma:100281433|K12127 TOC1; pseudo-response regulator 1	[K]	Transcription	CCT motif;; Response regulator receiver domain	Two-component response regulator-like PRR1 OS=Oryza sativa subsp. japonica OX=39947 GN=PRR1 PE=2 SV=2	gi|1142689738|ref|AQK53664.1| PseudoARR-B transcription factor [Zea mays]
E3 ubiquitin-protein ligase RFWD2 (COP1)
Zm00001d014990	2.23437	0.1974	-3.92894	0.00409129	down	--	--	Cellular Component: nucleus (GO:0005634);; Cellular Component: cytosol (GO:0005829);; Biological Process: chloroplast organization (GO:0009658);; Biological Process: flower development (GO:0009908);; Biological Process: response to UV-B (GO:0010224);; Biological Process: regulation of protein homodimerization activity (GO:0043496);; Cellular Component: Cul4-RING E3 ubiquitin ligase complex (GO:00…	K10143|0.0|zma:103626521|K10143 RFWD2; E3 ubiquitin-protein ligase RFWD2 [EC:2.3.2.27]	--	--	WD domain, G-beta repeat	WD repeat-containing protein RUP2 OS=Arabidopsis thaliana OX=3702 GN=RUP2 PE=1 SV=1	gi|1142703920|ref|AQK67844.1| WD repeat-containing protein RUP2 [Zea mays]
Zm00001d052138	17.703	5.36541	-1.91923	5.69246e-23	down	[R]	General function prediction only	Cellular Component: nuclear ubiquitin ligase complex (GO:0000152);; Molecular Function: ubiquitin-protein transferase activity (GO:0004842);; Cellular Component: nucleus (GO:0005634);; Cellular Component: cytoplasm (GO:0005737);; Biological Process: DNA repair (GO:0006281);; Molecular Function: zinc ion binding (GO:0008270);; Biological Process: red, far-red light phototransduction (GO:0009585);;…	K10143|0.0|zma:100279342|K10143 RFWD2; E3 ubiquitin-protein ligase RFWD2 [EC:2.3.2.27]	--	--	WD domain, G-beta repeat;; Zinc finger, C3HC4 type (RING finger);; Zinc finger, C3HC4 type (RING finger);; Zinc finger, C3HC4 type (RING finger);; Eukaryotic translation initiation factor eIF2A	E3 ubiquitin-protein ligase COP1 OS=Arabidopsis thaliana OX=3702 GN=COP1 PE=1 SV=2	gi|670393366|ref|XP_008677082.1| uncharacterized protein LOC100279342 isoform X1 [Zea mays]
GIGANTEA (GI)
Zm00001d039589	5.93908	18.4332	1.63895	0.00421989	up	--	--	Cellular Component: nucleoplasm (GO:0005654);; Biological Process: regulation of transcription, DNA-templated (GO:0006355);; Biological Process: circadian rhythm (GO:0007623);; Biological Process: response to cold (GO:0009409);; Biological Process: response to blue light (GO:0009637);; Biological Process: flower development (GO:0009908);; Biological Process: response to far red light (GO:0010218)…	K12124|0.0|zma:100272803|K12124 GI; GIGANTEA	--	--	--	Protein GIGANTEA OS=Oryza sativa subsp. japonica OX=39947 GN=GI PE=2 SV=2	gi|1142671285|ref|ONM29328.1| gigantea2 [Zea mays]
transcription factor HY5 (HY5)
Zm00001d015743	12.6544	0.634083	-4.60847	3.02146e-12	down	--	--	Molecular Function: RNA polymerase II regulatory region sequence-specific DNA binding (GO:0000977);; Molecular Function: DNA binding (GO:0003677);; Molecular Function: double-stranded DNA binding (GO:0003690);; Molecular Function: DNA-binding transcription factor activity (GO:0003700);; Cellular Component: nucleus (GO:0005634);; Biological Process: transcription, DNA-templated (GO:0006351);; Biol…	K16241|1e-111|zma:100286123|K16241 HY5; transcription factor HY5	[K]	Transcription	bZIP transcription factor;; Basic region leucine zipper	Transcription factor HY5 OS=Arabidopsis thaliana OX=3702 GN=HY5 PE=1 SV=1	gi|1142705470|ref|AQK69394.1| Transcription factor HY5 [Zea mays]
Zm00001d046402	14.8455	0.578562	-4.76588	1.18668e-07	down	--	--	Molecular Function: RNA polymerase II regulatory region sequence-specific DNA binding (GO:0000977);; Molecular Function: DNA binding (GO:0003677);; Molecular Function: double-stranded DNA binding (GO:0003690);; Molecular Function: DNA-binding transcription factor activity (GO:0003700);; Cellular Component: nucleus (GO:0005634);; Biological Process: transcription, DNA-templated (GO:0006351);; Biol…	K16241|2e-88|zma:103638645|K16241 HY5; transcription factor HY5	[K]	Transcription	bZIP transcription factor;; Basic region leucine zipper	Transcription factor HY5 OS=Arabidopsis thaliana OX=3702 GN=HY5 PE=1 SV=1	gi|670438496|ref|XP_008659719.1| transcription factor HY5 [Zea mays]
flavin-binding kelch repeat F-box protein 1 (FKF1)
Zm00001d053091	0.0501237	0.567735	3.33486	0.00555802	up	[T]	Signal transduction mechanisms	Molecular Function: core promoter binding (GO:0001047);; Cellular Component: nucleus (GO:0005634);; Biological Process: regulation of transcription, DNA-templated (GO:0006355);; Biological Process: circadian rhythm (GO:0007623);; Biological Process: response to blue light (GO:0009637);; Molecular Function: photoreceptor activity (GO:0009881);; Biological Process: positive regulation of flower dev…	K12116|0.0|zma:100279726|K12116 FKF1; flavin-binding kelch repeat F-box protein 1	--	--	Galactose oxidase, central domain;; Galactose oxidase, central domain;; Kelch motif;; Kelch motif;; Kelch motif;; Kelch motif;; PAS domain;; PAS fold;; PAS fold;; F-box domain	Adagio-like protein 3 OS=Oryza sativa subsp. japonica OX=39947 GN=Os11g0547000 PE=2 SV=2	gi|226497550|ref|NP_001146157.1| uncharacterized protein LOC100279726 [Zea mays]
casein kinase II subunit beta (CK2β)
Zm00001d029978	3.85982	9.40973	1.19614	4.73691e-10	up	[TDK]	--	Molecular Function: protein serine/threonine kinase activity (GO:0004674);; Cellular Component: nucleus (GO:0005634);; Cellular Component: cytoplasm (GO:0005737);; Cellular Component: cytosol (GO:0005829);; Cellular Component: protein kinase CK2 complex (GO:0005956);; Biological Process: circadian rhythm (GO:0007623);; Molecular Function: protein kinase regulator activity (GO:0019887);; Biologica…	K03115|1e-161|zma:542628|K03115 CSNK2B; casein kinase II subunit beta	[TDK]	--	Casein kinase II regulatory subunit	Putative casein kinase II subunit beta-4 OS=Arabidopsis thaliana OX=3702 GN=CKB4 PE=1 SV=1	gi|1142630857|ref|ONL99919.1| Casein kinase II subunit beta-1 [Zea mays]
MES.Red_v_MES.White
#id	MES.Red-FPKM	MES.White-FPKM	log2FoldChange	pvalue	significant	COG_class	COG_class_annotation	GO_annotation	KEGG_annotation	KOG_class	KOG_class_annotation	Pfam_annotation	Swissprot_annotation	nr_annotation
phytochrome A (PHYA)
Zm00001d008542	2.41593	0.081469	-4.47585	5.81606e-06	down	--	--	Molecular Function: phosphorelay sensor kinase activity (GO:0000155);; Cellular Component: intracellular (GO:0005622);; Biological Process: transcription, DNA-templated (GO:0006351);; Biological Process: regulation of transcription, DNA-templated (GO:0006355);; Biological Process: detection of visible light (GO:0009584);; Biological Process: red, far-red light phototransduction (GO:0009585);; Mol…	K12120|1e-172|zma:103636754|K12120 PHYA; phytochrome A	--	--	PAS fold	Phytochrome A OS=Zea mays OX=4577 GN=PHYA1 PE=3 SV=1	gi|670433644|ref|XP_008657306.1| phytochrome A type 5 [Zea mays]
Zm00001d013402	39.111	2.6568	-3.37529	2.15723e-22	down	[T]	Signal transduction mechanisms	Molecular Function: phosphorelay sensor kinase activity (GO:0000155);; Cellular Component: intracellular (GO:0005622);; Biological Process: transcription, DNA-templated (GO:0006351);; Biological Process: regulation of transcription, DNA-templated (GO:0006355);; Biological Process: detection of visible light (GO:0009584);; Biological Process: red, far-red light phototransduction (GO:0009585);; Mol…	K12120|0.0|sbi:8059991|K12120 PHYA; phytochrome A	--	--	Phytochrome region;; PAS fold;; PAS fold;; GAF domain;; Histidine kinase-, DNA gyrase B-, and HSP90-like ATPase;; PAS fold;; His Kinase A (phospho-acceptor) domain;; PAS domain	Phytochrome A OS=Zea mays OX=4577 GN=PHYA1 PE=3 SV=1	gi|130186|ref|P19862.1| RecName: Full=Phytochrome A
Zm00001d033799	63.8821	22.4547	-1.212	4.33575e-15	down	[T]	Signal transduction mechanisms	Molecular Function: phosphorelay sensor kinase activity (GO:0000155);; Cellular Component: intracellular (GO:0005622);; Biological Process: transcription, DNA-templated (GO:0006351);; Biological Process: regulation of transcription, DNA-templated (GO:0006355);; Biological Process: detection of visible light (GO:0009584);; Biological Process: red, far-red light phototransduction (GO:0009585);; Mol…	K12120|0.0|zma:103643916|K12120 PHYA; phytochrome A	--	--	Phytochrome region;; PAS fold;; PAS fold;; GAF domain;; Histidine kinase-, DNA gyrase B-, and HSP90-like ATPase;; PAS fold;; PAS domain	Phytochrome A OS=Zea mays OX=4577 GN=PHYA1 PE=3 SV=1	gi|670368092|ref|XP_008665307.1| phytochrome A-like [Zea mays]
phytochrome-interacting factor 3 (PIF3)
Zm00001d024783	11.6971	36.1936	2.00006	5.86343e-25	up	--	--	Cellular Component: nucleus (GO:0005634);; Biological Process: transcription, DNA-templated (GO:0006351);; Biological Process: regulation of transcription, DNA-templated (GO:0006355);; Biological Process: brassinosteroid mediated signaling pathway (GO:0009742);; Biological Process: regulation of seed growth (GO:0080113);;	K12126|0.0|zma:103641361|K12126 PIF3; phytochrome-interacting factor 3	--	--	Helix-loop-helix DNA-binding domain	Transcription factor APG OS=Oryza sativa subsp. japonica OX=39947 GN=APG PE=1 SV=1	gi|1142647027|ref|AQK42013.1| Putative HLH DNA-binding domain superfamily protein [Zea mays]
protein EARLY FLOWERING 3 (ELF3)
Zm00001d039156	10.1227	3.89532	-1.01515	0.00270374	down	--	--	Cellular Component: nucleus (GO:0005634);; Biological Process: transcription, DNA-templated (GO:0006351);; Biological Process: regulation of transcription, DNA-templated (GO:0006355);; Biological Process: flower development (GO:0009908);;	K12125|0.0|zma:103630791|K12125 ELF3; protein EARLY FLOWERING 3	--	--	--	ELF3-like protein 2 OS=Oryza sativa subsp. japonica OX=39947 GN=ELF3-2 PE=2 SV=2	gi|670418672|ref|XP_008650078.1| ELF3-like protein 2 [Zea mays]
pseudo-response regulator 5 (PRR5)
Zm00001d004875	6.13472	3.05165	-1.06002	0.00350452	down	[T]	Signal transduction mechanisms	Biological Process: phosphorelay signal transduction system (GO:0000160);; Cellular Component: nucleus (GO:0005634);; Biological Process: transcription, DNA-templated (GO:0006351);; Biological Process: regulation of transcription, DNA-templated (GO:0006355);; Biological Process: rhythmic process (GO:0048511);;	K12130|0.0|zma:100272683|K12130 PRR5; pseudo-response regulator 5	[K]	Transcription	Response regulator receiver domain;; CCT motif	Two-component response regulator-like PRR95 OS=Oryza sativa subsp. japonica OX=39947 GN=PRR95 PE=2 SV=1	gi|1327850524|ref|NP_001346664.1| uncharacterized protein LOC100272683 [Zea mays]
Zm00001d006212	2.784	0.224524	-3.23381	7.75444e-17	down	[T]	Signal transduction mechanisms	Biological Process: phosphorelay signal transduction system (GO:0000160);; Cellular Component: nucleus (GO:0005634);; Biological Process: transcription, DNA-templated (GO:0006351);; Biological Process: regulation of transcription, DNA-templated (GO:0006355);; Biological Process: rhythmic process (GO:0048511);;	K12130|0.0|zma:100285170|K12130 PRR5; pseudo-response regulator 5	[K]	Transcription	Response regulator receiver domain;; CCT motif	Two-component response regulator-like PRR95 OS=Oryza sativa subsp. japonica OX=39947 GN=PRR95 PE=2 SV=1	gi|670373561|ref|XP_008668119.1| two-component response regulator-like PRR95 isoform X1 [Zea mays]
Zm00001d021291	7.26977	2.38021	-1.26733	1.31312e-05	down	[T]	Signal transduction mechanisms	Biological Process: phosphorelay signal transduction system (GO:0000160);; Cellular Component: nucleus (GO:0005634);; Biological Process: transcription, DNA-templated (GO:0006351);; Biological Process: regulation of transcription, DNA-templated (GO:0006355);; Biological Process: rhythmic process (GO:0048511);;	K12130|0.0|zma:100273598|K12130 PRR5; pseudo-response regulator 5	[K]	Transcription	Response regulator receiver domain;; CCT motif	Two-component response regulator-like PRR95 OS=Oryza sativa subsp. japonica OX=39947 GN=PRR95 PE=2 SV=1	gi|1142858259|ref|ONM56743.1| Two-component response regulator-like APRR9 [Zea mays]
MYB-related transcription factor LHY (LHY)
Zm00001d049543	187.035	373.449	1.25717	0.000174258	up	--	--	Molecular Function: DNA-binding transcription factor activity (GO:0003700);; Cellular Component: nucleus (GO:0005634);; Biological Process: transcription, DNA-templated (GO:0006351);; Biological Process: regulation of transcription, DNA-templated (GO:0006355);; Biological Process: circadian rhythm (GO:0007623);; Biological Process: response to cold (GO:0009409);; Biological Process: response to s…	K12133|0.0|zma:100281091|K12133 LHY; MYB-related transcription factor LHY	[O]	Posttranslational modification, protein turnover, chaperones	Myb-like DNA-binding domain	Protein LHY OS=Arabidopsis thaliana OX=3702 GN=LHY PE=1 SV=2	gi|670393553|ref|XP_008677179.1| LHY protein isoform X1 [Zea mays]
pseudo-response regulator 1 (TOC1)
Zm00001d003811	1.56672	0.095276	-3.68459	0.000277331	down	--	--	Biological Process: phosphorelay signal transduction system (GO:0000160);; Cellular Component: nucleus (GO:0005634);; Biological Process: transcription, DNA-templated (GO:0006351);; Biological Process: regulation of transcription, DNA-templated (GO:0006355);; Biological Process: rhythmic process (GO:0048511);;	K12127|0.0|zma:103648678|K12127 TOC1; pseudo-response regulator 1	[K]	Transcription	--	Two-component response regulator-like PRR1 OS=Oryza sativa subsp. japonica OX=39947 GN=PRR1 PE=2 SV=2	gi|1142658436|ref|ONM17758.1| Two-component response regulator-like APRR1, partial [Zea mays]
Zm00001d005366	0.668685	0.09059	-2.43861	0.0013537	down	[Z]	Cytoskeleton	Biological Process: phosphorelay signal transduction system (GO:0000160);; Cellular Component: nucleus (GO:0005634);; Biological Process: transcription, DNA-templated (GO:0006351);; Biological Process: regulation of transcription, DNA-templated (GO:0006355);; Biological Process: rhythmic process (GO:0048511);;	K12127|0.0|zma:103648678|K12127 TOC1; pseudo-response regulator 1	[Z]	Cytoskeleton	Myosin head (motor domain);; IQ calmodulin-binding motif	Two-component response regulator-like PRR1 OS=Oryza sativa subsp. japonica OX=39947 GN=PRR1 PE=2 SV=2	gi|1142661600|ref|ONM20922.1| Two-component response regulator-like APRR1, partial [Zea mays]
Zm00001d017241	4.10013	0.548426	-2.53082	2.7973e-08	down	[T]	Signal transduction mechanisms	Biological Process: phosphorelay signal transduction system (GO:0000160);; Cellular Component: nucleus (GO:0005634);; Biological Process: transcription, DNA-templated (GO:0006351);; Biological Process: regulation of transcription, DNA-templated (GO:0006355);; Biological Process: rhythmic process (GO:0048511);;	K12127|0.0|zma:100526751|K12127 TOC1; pseudo-response regulator 1	[K]	Transcription	CCT motif;; Response regulator receiver domain	Two-component response regulator-like PRR1 OS=Oryza sativa subsp. japonica OX=39947 GN=PRR1 PE=2 SV=2	gi|670409389|ref|XP_008645935.1| two-component response regulator-like PRR1 [Zea mays]
Zm00001d043140	0.322418	0.0408117	-2.47251	0.00656889	down	--	--	Biological Process: phosphorelay signal transduction system (GO:0000160);; Cellular Component: nucleus (GO:0005634);; Biological Process: transcription, DNA-templated (GO:0006351);; Biological Process: regulation of transcription, DNA-templated (GO:0006355);; Biological Process: rhythmic process (GO:0048511);;	K12127|0.0|zma:103651094|K12127 TOC1; pseudo-response regulator 1	[K]	Transcription	--	Two-component response regulator-like PRR1 OS=Oryza sativa subsp. japonica OX=39947 GN=PRR1 PE=2 SV=2	gi|1142679054|ref|ONM37097.1| Two-component response regulator-like APRR1, partial [Zea mays]
Zm00001d051114	1.97353	0.270871	-2.46117	1.69698e-07	down	[T]	Signal transduction mechanisms	Biological Process: phosphorelay signal transduction system (GO:0000160);; Cellular Component: nucleus (GO:0005634);; Biological Process: transcription, DNA-templated (GO:0006351);; Biological Process: regulation of transcription, DNA-templated (GO:0006355);; Biological Process: rhythmic process (GO:0048511);;	K12127|0.0|zma:100281433|K12127 TOC1; pseudo-response regulator 1	[K]	Transcription	CCT motif;; Response regulator receiver domain	Two-component response regulator-like PRR1 OS=Oryza sativa subsp. japonica OX=39947 GN=PRR1 PE=2 SV=2	gi|1142689738|ref|AQK53664.1| PseudoARR-B transcription factor [Zea mays]
E3 ubiquitin-protein ligase RFWD2 (COP1)
Zm00001d052138	8.04821	17.703	1.48977	0.000158043	up	[R]	General function prediction only	Cellular Component: nuclear ubiquitin ligase complex (GO:0000152);; Molecular Function: ubiquitin-protein transferase activity (GO:0004842);; Cellular Component: nucleus (GO:0005634);; Cellular Component: cytoplasm (GO:0005737);; Biological Process: DNA repair (GO:0006281);; Molecular Function: zinc ion binding (GO:0008270);; Biological Process: red, far-red light phototransduction (GO:0009585);;…	K10143|0.0|zma:100279342|K10143 RFWD2; E3 ubiquitin-protein ligase RFWD2 [EC:2.3.2.27]	--	--	WD domain, G-beta repeat;; Zinc finger, C3HC4 type (RING finger);; Zinc finger, C3HC4 type (RING finger);; Zinc finger, C3HC4 type (RING finger);; Eukaryotic translation initiation factor eIF2A	E3 ubiquitin-protein ligase COP1 OS=Arabidopsis thaliana OX=3702 GN=COP1 PE=1 SV=2	gi|670393366|ref|XP_008677082.1| uncharacterized protein LOC100279342 isoform X1 [Zea mays]
transcription factor HY5 (HY5)
Zm00001d008734	6.78916	13.1808	1.32693	0.000522933	up	--	--	Molecular Function: RNA polymerase II regulatory region sequence-specific DNA binding (GO:0000977);; Molecular Function: DNA binding (GO:0003677);; Molecular Function: double-stranded DNA binding (GO:0003690);; Molecular Function: DNA-binding transcription factor activity (GO:0003700);; Cellular Component: nucleus (GO:0005634);; Biological Process: transcription, DNA-templated (GO:0006351);; Biol…	K16241|1e-129|zma:103634871|K16241 HY5; transcription factor HY5	[K]	Transcription	bZIP transcription factor;; Basic region leucine zipper	Transcription factor HY5 OS=Arabidopsis thaliana OX=3702 GN=HY5 PE=1 SV=1	gi|670429682|ref|XP_008655674.1| transcription factor HY5 [Zea mays]
Zm00001d046402	2.00111	14.8455	3.25603	9.61886e-10	up	--	--	Molecular Function: RNA polymerase II regulatory region sequence-specific DNA binding (GO:0000977);; Molecular Function: DNA binding (GO:0003677);; Molecular Function: double-stranded DNA binding (GO:0003690);; Molecular Function: DNA-binding transcription factor activity (GO:0003700);; Cellular Component: nucleus (GO:0005634);; Biological Process: transcription, DNA-templated (GO:0006351);; Biol…	K16241|2e-88|zma:103638645|K16241 HY5; transcription factor HY5	[K]	Transcription	bZIP transcription factor;; Basic region leucine zipper	Transcription factor HY5 OS=Arabidopsis thaliana OX=3702 GN=HY5 PE=1 SV=1	gi|670438496|ref|XP_008659719.1| transcription factor HY5 [Zea mays]
flavin-binding kelch repeat F-box protein 1 (FKF1)
Zm00001d053091	0.645462	0.0501237	-3.31734	0.00521918	down	[T]	Signal transduction mechanisms	Molecular Function: core promoter binding (GO:0001047);; Cellular Component: nucleus (GO:0005634);; Biological Process: regulation of transcription, DNA-templated (GO:0006355);; Biological Process: circadian rhythm (GO:0007623);; Biological Process: response to blue light (GO:0009637);; Molecular Function: photoreceptor activity (GO:0009881);; Biological Process: positive regulation of flower dev…	K12116|0.0|zma:100279726|K12116 FKF1; flavin-binding kelch repeat F-box protein 1	--	--	Galactose oxidase, central domain;; Galactose oxidase, central domain;; Kelch motif;; Kelch motif;; Kelch motif;; Kelch motif;; PAS domain;; PAS fold;; PAS fold;; F-box domain	Adagio-like protein 3 OS=Oryza sativa subsp. japonica OX=39947 GN=Os11g0547000 PE=2 SV=2	gi|226497550|ref|NP_001146157.1| uncharacterized protein LOC100279726 [Zea mays]
casein kinase II subunit beta (CK2β)
Zm00001d029978	10.353	3.85982	-1.13275	2.45946e-08	down	[TDK]	--	Molecular Function: protein serine/threonine kinase activity (GO:0004674);; Cellular Component: nucleus (GO:0005634);; Cellular Component: cytoplasm (GO:0005737);; Cellular Component: cytosol (GO:0005829);; Cellular Component: protein kinase CK2 complex (GO:0005956);; Biological Process: circadian rhythm (GO:0007623);; Molecular Function: protein kinase regulator activity (GO:0019887);; Biologica…	K03115|1e-161|zma:542628|K03115 CSNK2B; casein kinase II subunit beta	[TDK]	--	Casein kinase II regulatory subunit	Putative casein kinase II subunit beta-4 OS=Arabidopsis thaliana OX=3702 GN=CKB4 PE=1 SV=1	gi|1142630857|ref|ONL99919.1| Casein kinase II subunit beta-1 [Zea mays]
MES.Blue_v_MES.White
#id	MES.Blue-FPKM	MES.White-FPKM	log2FoldChange	pvalue	significant	COG_class	COG_class_annotation	GO_annotation	KEGG_annotation	KOG_class	KOG_class_annotation	Pfam_annotation	Swissprot_annotation	nr_annotation
phytochrome B (PHYB)
Zm00001d047632	4.45215	1.52371	-1.11751	2.45536e-07	down	[T]	Signal transduction mechanisms	Molecular Function: phosphorelay sensor kinase activity (GO:0000155);; Cellular Component: intracellular (GO:0005622);; Biological Process: transcription, DNA-templated (GO:0006351);; Biological Process: regulation of transcription, DNA-templated (GO:0006355);; Biological Process: detection of visible light (GO:0009584);; Biological Process: red, far-red light phototransduction (GO:0009585);; Mol…	K12121|0.0|zma:100381811|K12121 PHYB; phytochrome B	--	--	Phytochrome region;; PAS fold;; PAS fold;; GAF domain;; PAS fold;; PAS domain;; His Kinase A (phospho-acceptor) domain;; Histidine kinase-, DNA gyrase B-, and HSP90-like ATPase;; PAS domain	Phytochrome B OS=Sorghum bicolor OX=4558 GN=PHYB PE=3 SV=2	gi|293336623|ref|NP_001168077.1| phytochromeB2 [Zea mays]
phytochrome A (PHYA)
Zm00001d013402	23.9325	2.6568	-2.60077	2.37275e-07	down	[T]	Signal transduction mechanisms	Molecular Function: phosphorelay sensor kinase activity (GO:0000155);; Cellular Component: intracellular (GO:0005622);; Biological Process: transcription, DNA-templated (GO:0006351);; Biological Process: regulation of transcription, DNA-templated (GO:0006355);; Biological Process: detection of visible light (GO:0009584);; Biological Process: red, far-red light phototransduction (GO:0009585);; Mol…	K12120|0.0|sbi:8059991|K12120 PHYA; phytochrome A	--	--	Phytochrome region;; PAS fold;; PAS fold;; GAF domain;; Histidine kinase-, DNA gyrase B-, and HSP90-like ATPase;; PAS fold;; His Kinase A (phospho-acceptor) domain;; PAS domain	Phytochrome A OS=Zea mays OX=4577 GN=PHYA1 PE=3 SV=1	gi|130186|ref|P19862.1| RecName: Full=Phytochrome A
Zm00001d033799	71.6188	22.4547	-1.24923	1.7197e-09	down	[T]	Signal transduction mechanisms	Molecular Function: phosphorelay sensor kinase activity (GO:0000155);; Cellular Component: intracellular (GO:0005622);; Biological Process: transcription, DNA-templated (GO:0006351);; Biological Process: regulation of transcription, DNA-templated (GO:0006355);; Biological Process: detection of visible light (GO:0009584);; Biological Process: red, far-red light phototransduction (GO:0009585);; Mol…	K12120|0.0|zma:103643916|K12120 PHYA; phytochrome A	--	--	Phytochrome region;; PAS fold;; PAS fold;; GAF domain;; Histidine kinase-, DNA gyrase B-, and HSP90-like ATPase;; PAS fold;; PAS domain	Phytochrome A OS=Zea mays OX=4577 GN=PHYA1 PE=3 SV=1	gi|670368092|ref|XP_008665307.1| phytochrome A-like [Zea mays]
phytochrome-interacting factor 3 (PIF3)		#DIV/0!
Zm00001d024783	11.1858	36.1936	2.13122	1.05192e-05	up	--	--	Cellular Component: nucleus (GO:0005634);; Biological Process: transcription, DNA-templated (GO:0006351);; Biological Process: regulation of transcription, DNA-templated (GO:0006355);; Biological Process: brassinosteroid mediated signaling pathway (GO:0009742);; Biological Process: regulation of seed growth (GO:0080113);;	K12126|0.0|zma:103641361|K12126 PIF3; phytochrome-interacting factor 3	--	--	Helix-loop-helix DNA-binding domain	Transcription factor APG OS=Oryza sativa subsp. japonica OX=39947 GN=APG PE=1 SV=1	gi|1142647027|ref|AQK42013.1| Putative HLH DNA-binding domain superfamily protein [Zea mays]
protein EARLY FLOWERING 3 (ELF3)
Zm00001d039156	11.0948	3.89532	-1.05952	2.16206e-05	down	--	--	Cellular Component: nucleus (GO:0005634);; Biological Process: transcription, DNA-templated (GO:0006351);; Biological Process: regulation of transcription, DNA-templated (GO:0006355);; Biological Process: flower development (GO:0009908);;	K12125|0.0|zma:103630791|K12125 ELF3; protein EARLY FLOWERING 3	--	--	--	ELF3-like protein 2 OS=Oryza sativa subsp. japonica OX=39947 GN=ELF3-2 PE=2 SV=2	gi|670418672|ref|XP_008650078.1| ELF3-like protein 2 [Zea mays]
pseudo-response regulator 5
Zm00001d004875	7.31407	3.05165	-1.21392	0.00078218	down	[T]	Signal transduction mechanisms	Biological Process: phosphorelay signal transduction system (GO:0000160);; Cellular Component: nucleus (GO:0005634);; Biological Process: transcription, DNA-templated (GO:0006351);; Biological Process: regulation of transcription, DNA-templated (GO:0006355);; Biological Process: rhythmic process (GO:0048511);;	K12130|0.0|zma:100272683|K12130 PRR5; pseudo-response regulator 5	[K]	Transcription	Response regulator receiver domain;; CCT motif	Two-component response regulator-like PRR95 OS=Oryza sativa subsp. japonica OX=39947 GN=PRR95 PE=2 SV=1	gi|1327850524|ref|NP_001346664.1| uncharacterized protein LOC100272683 [Zea mays]
Zm00001d006212	2.34967	0.224524	-2.92711	1.79422e-08	down	[T]	Signal transduction mechanisms	Biological Process: phosphorelay signal transduction system (GO:0000160);; Cellular Component: nucleus (GO:0005634);; Biological Process: transcription, DNA-templated (GO:0006351);; Biological Process: regulation of transcription, DNA-templated (GO:0006355);; Biological Process: rhythmic process (GO:0048511);;	K12130|0.0|zma:100285170|K12130 PRR5; pseudo-response regulator 5	[K]	Transcription	Response regulator receiver domain;; CCT motif	Two-component response regulator-like PRR95 OS=Oryza sativa subsp. japonica OX=39947 GN=PRR95 PE=2 SV=1	gi|670373561|ref|XP_008668119.1| two-component response regulator-like PRR95 isoform X1 [Zea mays]
Zm00001d021291	7.97723	2.38021	-1.3182	0.00015605	down	[T]	Signal transduction mechanisms	Biological Process: phosphorelay signal transduction system (GO:0000160);; Cellular Component: nucleus (GO:0005634);; Biological Process: transcription, DNA-templated (GO:0006351);; Biological Process: regulation of transcription, DNA-templated (GO:0006355);; Biological Process: rhythmic process (GO:0048511);;	K12130|0.0|zma:100273598|K12130 PRR5; pseudo-response regulator 5	[K]	Transcription	Response regulator receiver domain;; CCT motif	Two-component response regulator-like PRR95 OS=Oryza sativa subsp. japonica OX=39947 GN=PRR95 PE=2 SV=1	gi|1142858259|ref|ONM56743.1| Two-component response regulator-like APRR9 [Zea mays]
MYB-related transcription factor LHY (LHY)
Zm00001d049543	207.943	373.449	1.19308	0.000909944	up	--	--	Molecular Function: DNA-binding transcription factor activity (GO:0003700);; Cellular Component: nucleus (GO:0005634);; Biological Process: transcription, DNA-templated (GO:0006351);; Biological Process: regulation of transcription, DNA-templated (GO:0006355);; Biological Process: circadian rhythm (GO:0007623);; Biological Process: response to cold (GO:0009409);; Biological Process: response to s…	K12133|0.0|zma:100281091|K12133 LHY; MYB-related transcription factor LHY	[O]	Posttranslational modification, protein turnover, chaperones	Myb-like DNA-binding domain	Protein LHY OS=Arabidopsis thaliana OX=3702 GN=LHY PE=1 SV=2	gi|670393553|ref|XP_008677179.1| LHY protein isoform X1 [Zea mays]
pseudo-response regulator 1 (TOC1)
Zm00001d003811	1.4386	0.095276	-3.47733	0.00103432	down	--	--	Biological Process: phosphorelay signal transduction system (GO:0000160);; Cellular Component: nucleus (GO:0005634);; Biological Process: transcription, DNA-templated (GO:0006351);; Biological Process: regulation of transcription, DNA-templated (GO:0006355);; Biological Process: rhythmic process (GO:0048511);;	K12127|0.0|zma:103648678|K12127 TOC1; pseudo-response regulator 1	[K]	Transcription	--	Two-component response regulator-like PRR1 OS=Oryza sativa subsp. japonica OX=39947 GN=PRR1 PE=2 SV=2	gi|1142658436|ref|ONM17758.1| Two-component response regulator-like APRR1, partial [Zea mays]
Zm00001d005366	0.591144	0.09059	-2.1766	0.0056024	down	[Z]	Cytoskeleton	Biological Process: phosphorelay signal transduction system (GO:0000160);; Cellular Component: nucleus (GO:0005634);; Biological Process: transcription, DNA-templated (GO:0006351);; Biological Process: regulation of transcription, DNA-templated (GO:0006355);; Biological Process: rhythmic process (GO:0048511);;	K12127|0.0|zma:103648678|K12127 TOC1; pseudo-response regulator 1	[Z]	Cytoskeleton	Myosin head (motor domain);; IQ calmodulin-binding motif	Two-component response regulator-like PRR1 OS=Oryza sativa subsp. japonica OX=39947 GN=PRR1 PE=2 SV=2	gi|1142661600|ref|ONM20922.1| Two-component response regulator-like APRR1, partial [Zea mays]
Zm00001d017241	2.54977	0.548426	-1.70818	0.00487489	down	[T]	Signal transduction mechanisms	Biological Process: phosphorelay signal transduction system (GO:0000160);; Cellular Component: nucleus (GO:0005634);; Biological Process: transcription, DNA-templated (GO:0006351);; Biological Process: regulation of transcription, DNA-templated (GO:0006355);; Biological Process: rhythmic process (GO:0048511);;	K12127|0.0|zma:100526751|K12127 TOC1; pseudo-response regulator 1	[K]	Transcription	CCT motif;; Response regulator receiver domain	Two-component response regulator-like PRR1 OS=Oryza sativa subsp. japonica OX=39947 GN=PRR1 PE=2 SV=2	gi|670409389|ref|XP_008645935.1| two-component response regulator-like PRR1 [Zea mays]
Zm00001d043140	0.400162	0.0408117	-2.71951	0.00407933	down	--	--	Biological Process: phosphorelay signal transduction system (GO:0000160);; Cellular Component: nucleus (GO:0005634);; Biological Process: transcription, DNA-templated (GO:0006351);; Biological Process: regulation of transcription, DNA-templated (GO:0006355);; Biological Process: rhythmic process (GO:0048511);;	K12127|0.0|zma:103651094|K12127 TOC1; pseudo-response regulator 1	[K]	Transcription	--	Two-component response regulator-like PRR1 OS=Oryza sativa subsp. japonica OX=39947 GN=PRR1 PE=2 SV=2	gi|1142679054|ref|ONM37097.1| Two-component response regulator-like APRR1, partial [Zea mays]
Zm00001d051114	2.00793	0.270871	-2.37245	7.57511e-06	down	[T]	Signal transduction mechanisms	Biological Process: phosphorelay signal transduction system (GO:0000160);; Cellular Component: nucleus (GO:0005634);; Biological Process: transcription, DNA-templated (GO:0006351);; Biological Process: regulation of transcription, DNA-templated (GO:0006355);; Biological Process: rhythmic process (GO:0048511);;	K12127|0.0|zma:100281433|K12127 TOC1; pseudo-response regulator 1	[K]	Transcription	CCT motif;; Response regulator receiver domain	Two-component response regulator-like PRR1 OS=Oryza sativa subsp. japonica OX=39947 GN=PRR1 PE=2 SV=2	gi|1142689738|ref|AQK53664.1| PseudoARR-B transcription factor [Zea mays]
Zm00001d044406	0.256105	0.0149873	-3.49809	0.00830449	down	--	--	Biological Process: phosphorelay signal transduction system (GO:0000160);; Cellular Component: nucleus (GO:0005634);; Biological Process: transcription, DNA-templated (GO:0006351);; Biological Process: regulation of transcription, DNA-templated (GO:0006355);; Biological Process: rhythmic process (GO:0048511);;	K12127|0.0|zma:103651094|K12127 TOC1; pseudo-response regulator 1	[K]	Transcription	--	Two-component response regulator-like PRR1 OS=Oryza sativa subsp. japonica OX=39947 GN=PRR1 PE=2 SV=2	gi|1142683033|ref|ONM41076.1| Two-component response regulator-like APRR1, partial [Zea mays]
E3 ubiquitin-protein ligase RFWD2 (COP1)
Zm00001d052138	7.6224	17.703	1.67264	5.79249e-11	up	[R]	General function prediction only	Cellular Component: nuclear ubiquitin ligase complex (GO:0000152);; Molecular Function: ubiquitin-protein transferase activity (GO:0004842);; Cellular Component: nucleus (GO:0005634);; Cellular Component: cytoplasm (GO:0005737);; Biological Process: DNA repair (GO:0006281);; Molecular Function: zinc ion binding (GO:0008270);; Biological Process: red, far-red light phototransduction (GO:0009585);;…	K10143|0.0|zma:100279342|K10143 RFWD2; E3 ubiquitin-protein ligase RFWD2 [EC:2.3.2.27]	--	--	WD domain, G-beta repeat;; Zinc finger, C3HC4 type (RING finger);; Zinc finger, C3HC4 type (RING finger);; Zinc finger, C3HC4 type (RING finger);; Eukaryotic translation initiation factor eIF2A	E3 ubiquitin-protein ligase COP1 OS=Arabidopsis thaliana OX=3702 GN=COP1 PE=1 SV=2	gi|670393366|ref|XP_008677082.1| uncharacterized protein LOC100279342 isoform X1 [Zea mays]
GIGANTEA (GI)
Zm00001d008826	23.2885	61.6618	1.71574	9.04456e-13	up	--	--	Cellular Component: nucleoplasm (GO:0005654);; Biological Process: regulation of transcription, DNA-templated (GO:0006355);; Biological Process: circadian rhythm (GO:0007623);; Biological Process: response to cold (GO:0009409);; Biological Process: response to blue light (GO:0009637);; Biological Process: flower development (GO:0009908);; Biological Process: response to far red light (GO:0010218)…	K12124|0.0|zma:100147733|K12124 GI; GIGANTEA	--	--	--	Protein GIGANTEA OS=Oryza sativa subsp. japonica OX=39947 GN=GI PE=2 SV=2	gi|1142832686|ref|AQK90772.1| gigantea1 [Zea mays]
flavin-binding kelch repeat F-box protein 1 (FKF1)
Zm00001d053091	0.738358	0.0501237	-3.43428	0.00837115	down	[T]	Signal transduction mechanisms	Molecular Function: core promoter binding (GO:0001047);; Cellular Component: nucleus (GO:0005634);; Biological Process: regulation of transcription, DNA-templated (GO:0006355);; Biological Process: circadian rhythm (GO:0007623);; Biological Process: response to blue light (GO:0009637);; Molecular Function: photoreceptor activity (GO:0009881);; Biological Process: positive regulation of flower dev…	K12116|0.0|zma:100279726|K12116 FKF1; flavin-binding kelch repeat F-box protein 1	--	--	Galactose oxidase, central domain;; Galactose oxidase, central domain;; Kelch motif;; Kelch motif;; Kelch motif;; Kelch motif;; PAS domain;; PAS fold;; PAS fold;; F-box domain	Adagio-like protein 3 OS=Oryza sativa subsp. japonica OX=39947 GN=Os11g0547000 PE=2 SV=2	gi|226497550|ref|NP_001146157.1| uncharacterized protein LOC100279726 [Zea mays]
casein kinase II subunit beta (CK2β)
Zm00001d029978	11.3668	3.85982	-1.06197	1.47589e-08	down	[TDK]	--	Molecular Function: protein serine/threonine kinase activity (GO:0004674);; Cellular Component: nucleus (GO:0005634);; Cellular Component: cytoplasm (GO:0005737);; Cellular Component: cytosol (GO:0005829);; Cellular Component: protein kinase CK2 complex (GO:0005956);; Biological Process: circadian rhythm (GO:0007623);; Molecular Function: protein kinase regulator activity (GO:0019887);; Biologica…	K03115|1e-161|zma:542628|K03115 CSNK2B; casein kinase II subunit beta	[TDK]	--	Casein kinase II regulatory subunit	Putative casein kinase II subunit beta-4 OS=Arabidopsis thaliana OX=3702 GN=CKB4 PE=1 SV=1	gi|1142630857|ref|ONL99919.1| Casein kinase II subunit beta-1 [Zea mays]
chalcone synthase (CHS)
Zm00001d007403	0.0280867	0.289723	3.66928	0.000245054	up	--	--	Biological Process: flavonoid biosynthetic process (GO:0009813);; Molecular Function: naringenin-chalcone synthase activity (GO:0016210);;	K00660|0.0|zma:100282642|K00660 CHS; chalcone synthase [EC:2.3.1.74]	--	--	Chalcone and stilbene synthases, N-terminal domain;; Chalcone and stilbene synthases, C-terminal domain;; 3-Oxoacyl-[acyl-carrier-protein (ACP)] synthase III;; 3-Oxoacyl-[acyl-carrier-protein (ACP)] synthase III C terminal;; FAE1/Type III polyketide synthase-like protein	Chalcone synthase C2 OS=Zea mays OX=4577 GN=C2 PE=3 SV=1	gi|223943407|ref|ACN25787.1| unknown [Zea mays]
Zm00001d052679	0.130359	0	-6.6401	0.00135579	down	--	--	--	--|7e-09|zma:103635109|hypothetical protein	--	--	--	--	gi|1142693781|ref|AQK57707.1| hypothetical protein ZEAMMB73_Zm00001d052679 [Zea mays]
COL.Red_v_COL.Dark
#id	COL.Red-FPKM	COL.Dark-FPKM	log2FoldChange	pvalue	significant	COG_class	COG_class_annotation	GO_annotation	KEGG_annotation	KOG_class	KOG_class_annotation	Pfam_annotation	Swissprot_annotation	nr_annotation
E3 ubiquitin-protein ligase RFWD2 (COP1)
Zm00001d014990	3.51231	0.0630717	-5.71227	2.00756e-07	down	--	--	Cellular Component: nucleus (GO:0005634);; Cellular Component: cytosol (GO:0005829);; Biological Process: chloroplast organization (GO:0009658);; Biological Process: flower development (GO:0009908);; Biological Process: response to UV-B (GO:0010224);; Biological Process: regulation of protein homodimerization activity (GO:0043496);; Cellular Component: Cul4-RING E3 ubiquitin ligase complex (GO:00…	K10143|0.0|zma:103626521|K10143 RFWD2; E3 ubiquitin-protein ligase RFWD2 [EC:2.3.2.27]	--	--	WD domain, G-beta repeat	WD repeat-containing protein RUP2 OS=Arabidopsis thaliana OX=3702 GN=RUP2 PE=1 SV=1	gi|1142703920|ref|AQK67844.1| WD repeat-containing protein RUP2 [Zea mays]
transcription factor HY5 (HY5)
Zm00001d039658	32.7202	99.0624	1.71756	0.000343637	up	--	--	Molecular Function: RNA polymerase II regulatory region sequence-specific DNA binding (GO:0000977);; Molecular Function: DNA-binding transcription factor activity (GO:0003700);; Cellular Component: nucleus (GO:0005634);; Biological Process: transcription, DNA-templated (GO:0006351);; Biological Process: regulation of transcription, DNA-templated (GO:0006355);; Biological Process: red, far-red lig…	K16241|1e-169|zma:100192956|K16241 HY5; transcription factor HY5	[K]	Transcription	bZIP transcription factor;; Basic region leucine zipper	Transcription factor HY5 OS=Solanum lycopersicum OX=4081 GN=HY5 PE=2 SV=1	gi|1142671564|ref|ONM29607.1| Transcription factor HY5-like [Zea mays]
Zm00001d046402	2.96659	0.259866	-3.45517	0.000519305	down	--	--	Molecular Function: RNA polymerase II regulatory region sequence-specific DNA binding (GO:0000977);; Molecular Function: DNA binding (GO:0003677);; Molecular Function: double-stranded DNA binding (GO:0003690);; Molecular Function: DNA-binding transcription factor activity (GO:0003700);; Cellular Component: nucleus (GO:0005634);; Biological Process: transcription, DNA-templated (GO:0006351);; Biol…	K16241|2e-88|zma:103638645|K16241 HY5; transcription factor HY5	[K]	Transcription	bZIP transcription factor;; Basic region leucine zipper	Transcription factor HY5 OS=Arabidopsis thaliana OX=3702 GN=HY5 PE=1 SV=1	gi|670438496|ref|XP_008659719.1| transcription factor HY5 [Zea mays]
pseudo-response regulator 1 (TOC1)
Zm00001d017241	1.00398	4.32254	2.33126	0.000487538	up	[T]	Signal transduction mechanisms	Biological Process: phosphorelay signal transduction system (GO:0000160);; Cellular Component: nucleus (GO:0005634);; Biological Process: transcription, DNA-templated (GO:0006351);; Biological Process: regulation of transcription, DNA-templated (GO:0006355);; Biological Process: rhythmic process (GO:0048511);;	K12127|0.0|zma:100526751|K12127 TOC1; pseudo-response regulator 1	[K]	Transcription	CCT motif;; Response regulator receiver domain	Two-component response regulator-like PRR1 OS=Oryza sativa subsp. japonica OX=39947 GN=PRR1 PE=2 SV=2	gi|670409389|ref|XP_008645935.1| two-component response regulator-like PRR1 [Zea mays]
COL.Blue_v_COL.Dark
#id	COL.Blue-FPKM	COL.Dark-FPKM	log2FoldChange	pvalue	significant	COG_class	COG_class_annotation	GO_annotation	KEGG_annotation	KOG_class	KOG_class_annotation	Pfam_annotation	Swissprot_annotation	nr_annotation
E3 ubiquitin-protein ligase RFWD2 (COP1)
Zm00001d014990	7.57525	0.0630717	-6.71496	6.46118e-15	down	--	--	Cellular Component: nucleus (GO:0005634);; Cellular Component: cytosol (GO:0005829);; Biological Process: chloroplast organization (GO:0009658);; Biological Process: flower development (GO:0009908);; Biological Process: response to UV-B (GO:0010224);; Biological Process: regulation of protein homodimerization activity (GO:0043496);; Cellular Component: Cul4-RING E3 ubiquitin ligase complex (GO:00…	K10143|0.0|zma:103626521|K10143 RFWD2; E3 ubiquitin-protein ligase RFWD2 [EC:2.3.2.27]	--	--	WD domain, G-beta repeat	WD repeat-containing protein RUP2 OS=Arabidopsis thaliana OX=3702 GN=RUP2 PE=1 SV=1	gi|1142703920|ref|AQK67844.1| WD repeat-containing protein RUP2 [Zea mays]
GIGANTEA (GI)
Zm00001d008826	20.1079	76.5109	2.29291	7.41171e-14	up	--	--	Cellular Component: nucleoplasm (GO:0005654);; Biological Process: regulation of transcription, DNA-templated (GO:0006355);; Biological Process: circadian rhythm (GO:0007623);; Biological Process: response to cold (GO:0009409);; Biological Process: response to blue light (GO:0009637);; Biological Process: flower development (GO:0009908);; Biological Process: response to far red light (GO:0010218)…	K12124|0.0|zma:100147733|K12124 GI; GIGANTEA	--	--	--	Protein GIGANTEA OS=Oryza sativa subsp. japonica OX=39947 GN=GI PE=2 SV=2	gi|1142832686|ref|AQK90772.1| gigantea1 [Zea mays]
Zm00001d039589	5.5986	19.87	1.92736	0.00014559	up	--	--	Cellular Component: nucleoplasm (GO:0005654);; Biological Process: regulation of transcription, DNA-templated (GO:0006355);; Biological Process: circadian rhythm (GO:0007623);; Biological Process: response to cold (GO:0009409);; Biological Process: response to blue light (GO:0009637);; Biological Process: flower development (GO:0009908);; Biological Process: response to far red light (GO:0010218)…	K12124|0.0|zma:100272803|K12124 GI; GIGANTEA	--	--	--	Protein GIGANTEA OS=Oryza sativa subsp. japonica OX=39947 GN=GI PE=2 SV=2	gi|1142671285|ref|ONM29328.1| gigantea2 [Zea mays]
transcription factor HY5 (HY5)
Zm00001d008734	7.94682	20.8238	1.53434	0.00357276	up	--	--	Molecular Function: RNA polymerase II regulatory region sequence-specific DNA binding (GO:0000977);; Molecular Function: DNA binding (GO:0003677);; Molecular Function: double-stranded DNA binding (GO:0003690);; Molecular Function: DNA-binding transcription factor activity (GO:0003700);; Cellular Component: nucleus (GO:0005634);; Biological Process: transcription, DNA-templated (GO:0006351);; Biol…	K16241|1e-129|zma:103634871|K16241 HY5; transcription factor HY5	[K]	Transcription	bZIP transcription factor;; Basic region leucine zipper	Transcription factor HY5 OS=Arabidopsis thaliana OX=3702 GN=HY5 PE=1 SV=1	gi|670429682|ref|XP_008655674.1| transcription factor HY5 [Zea mays]
Zm00001d039658	17.9814	99.0624	2.65742	2.93799e-06	up	--	--	Molecular Function: RNA polymerase II regulatory region sequence-specific DNA binding (GO:0000977);; Molecular Function: DNA-binding transcription factor activity (GO:0003700);; Cellular Component: nucleus (GO:0005634);; Biological Process: transcription, DNA-templated (GO:0006351);; Biological Process: regulation of transcription, DNA-templated (GO:0006355);; Biological Process: red, far-red lig…	K16241|1e-169|zma:100192956|K16241 HY5; transcription factor HY5	[K]	Transcription	bZIP transcription factor;; Basic region leucine zipper	Transcription factor HY5 OS=Solanum lycopersicum OX=4081 GN=HY5 PE=2 SV=1	gi|1142671564|ref|ONM29607.1| Transcription factor HY5-like [Zea mays]
pseudo-response regulator 1 (TOC1)
Zm00001d017241	0.618523	4.32254	2.98835	2.04935e-13	up	[T]	Signal transduction mechanisms	Biological Process: phosphorelay signal transduction system (GO:0000160);; Cellular Component: nucleus (GO:0005634);; Biological Process: transcription, DNA-templated (GO:0006351);; Biological Process: regulation of transcription, DNA-templated (GO:0006355);; Biological Process: rhythmic process (GO:0048511);;	K12127|0.0|zma:100526751|K12127 TOC1; pseudo-response regulator 1	[K]	Transcription	CCT motif;; Response regulator receiver domain	Two-component response regulator-like PRR1 OS=Oryza sativa subsp. japonica OX=39947 GN=PRR1 PE=2 SV=2	gi|670409389|ref|XP_008645935.1| two-component response regulator-like PRR1 [Zea mays]
chalcone synthase (CHS)
Zm00001d007403	0.173129	0	-6.67924	0.00204176	down	--	--	Biological Process: flavonoid biosynthetic process (GO:0009813);; Molecular Function: naringenin-chalcone synthase activity (GO:0016210);;	K00660|0.0|zma:100282642|K00660 CHS; chalcone synthase [EC:2.3.1.74]	--	--	Chalcone and stilbene synthases, N-terminal domain;; Chalcone and stilbene synthases, C-terminal domain;; 3-Oxoacyl-[acyl-carrier-protein (ACP)] synthase III;; 3-Oxoacyl-[acyl-carrier-protein (ACP)] synthase III C terminal;; FAE1/Type III polyketide synthase-like protein	Chalcone synthase C2 OS=Zea mays OX=4577 GN=C2 PE=3 SV=1	gi|223943407|ref|ACN25787.1| unknown [Zea mays]
Zm00001d052673	31.6697	1.61193	-4.02774	1.81265e-15	down	--	--	Biological Process: flavonoid biosynthetic process (GO:0009813);; Molecular Function: naringenin-chalcone synthase activity (GO:0016210);;	K00660|0.0|zma:100274415|K00660 CHS; chalcone synthase [EC:2.3.1.74]	--	--	Chalcone and stilbene synthases, N-terminal domain;; Chalcone and stilbene synthases, C-terminal domain;; 3-Oxoacyl-[acyl-carrier-protein (ACP)] synthase III;; 3-Oxoacyl-[acyl-carrier-protein (ACP)] synthase III C terminal;; FAE1/Type III polyketide synthase-like protein	Chalcone synthase C2 OS=Zea mays OX=4577 GN=C2 PE=3 SV=1	gi|226505456|ref|NP_001142246.1| chalcone synthase C2 [Zea mays]
protein FLOWERING LOCUS T (FT)
Zm00001d021135	0.362952	0.0421463	-2.85414	0.00290808	down	--	--	Cellular Component: nucleus (GO:0005634);; Cellular Component: cytoplasm (GO:0005737);; Molecular Function: phosphatidylethanolamine binding (GO:0008429);; Biological Process: flower development (GO:0009908);; Biological Process: regulation of flower development (GO:0009909);; Biological Process: inflorescence development (GO:0010229);; Biological Process: cell differentiation (GO:0030154);; Biol…	K16223|1e-24|zma:103633010|K16223 FT; protein FLOWERING LOCUS T	[R]	General function prediction only	--	Protein HEADING DATE 3A OS=Oryza sativa subsp. japonica OX=39947 GN=HD3A PE=1 SV=1	gi|1142857862|ref|ONM56346.1| phosphatidylethanolamine-binding protein24 [Zea mays]
COL.White_v_COL.Dark
#id	COL.White-FPKM	COL.Dark-FPKM	log2FoldChange	pvalue	significant	COG_class	COG_class_annotation	GO_annotation	KEGG_annotation	KOG_class	KOG_class_annotation	Pfam_annotation	Swissprot_annotation	nr_annotation
phytochrome A (PHYA)
Zm00001d033799	17.3519	58.4322	1.68535	4.36098e-06	up	[T]	Signal transduction mechanisms	Molecular Function: phosphorelay sensor kinase activity (GO:0000155);; Cellular Component: intracellular (GO:0005622);; Biological Process: transcription, DNA-templated (GO:0006351);; Biological Process: regulation of transcription, DNA-templated (GO:0006355);; Biological Process: detection of visible light (GO:0009584);; Biological Process: red, far-red light phototransduction (GO:0009585);; Mol…	K12120|0.0|zma:103643916|K12120 PHYA; phytochrome A	--	--	Phytochrome region;; PAS fold;; PAS fold;; GAF domain;; Histidine kinase-, DNA gyrase B-, and HSP90-like ATPase;; PAS fold;; PAS domain	Phytochrome A OS=Zea mays OX=4577 GN=PHYA1 PE=3 SV=1	gi|670368092|ref|XP_008665307.1| phytochrome A-like [Zea mays]
phytochrome-interacting factor 3 (PIF3)
Zm00001d024783	52.8251	22.1224	-1.42994	0.00307744	down	--	--	Cellular Component: nucleus (GO:0005634);; Biological Process: transcription, DNA-templated (GO:0006351);; Biological Process: regulation of transcription, DNA-templated (GO:0006355);; Biological Process: brassinosteroid mediated signaling pathway (GO:0009742);; Biological Process: regulation of seed growth (GO:0080113);;	K12126|0.0|zma:103641361|K12126 PIF3; phytochrome-interacting factor 3	--	--	Helix-loop-helix DNA-binding domain	Transcription factor APG OS=Oryza sativa subsp. japonica OX=39947 GN=APG PE=1 SV=1	gi|1142647027|ref|AQK42013.1| Putative HLH DNA-binding domain superfamily protein [Zea mays]
protein EARLY FLOWERING 3 (ELF3)
Zm00001d039156	2.85362	13.8653	2.1305	2.55636e-10	up	--	--	Cellular Component: nucleus (GO:0005634);; Biological Process: transcription, DNA-templated (GO:0006351);; Biological Process: regulation of transcription, DNA-templated (GO:0006355);; Biological Process: flower development (GO:0009908);;	K12125|0.0|zma:103630791|K12125 ELF3; protein EARLY FLOWERING 3	--	--	--	ELF3-like protein 2 OS=Oryza sativa subsp. japonica OX=39947 GN=ELF3-2 PE=2 SV=2	gi|670418672|ref|XP_008650078.1| ELF3-like protein 2 [Zea mays]
pseudo-response regulator 5 (PRR5)
Zm00001d006212	0.643754	2.61476	1.88102	0.00012134	up	[T]	Signal transduction mechanisms	Biological Process: phosphorelay signal transduction system (GO:0000160);; Cellular Component: nucleus (GO:0005634);; Biological Process: transcription, DNA-templated (GO:0006351);; Biological Process: regulation of transcription, DNA-templated (GO:0006355);; Biological Process: rhythmic process (GO:0048511);;	K12130|0.0|zma:100285170|K12130 PRR5; pseudo-response regulator 5	[K]	Transcription	Response regulator receiver domain;; CCT motif	Two-component response regulator-like PRR95 OS=Oryza sativa subsp. japonica OX=39947 GN=PRR95 PE=2 SV=1	gi|670373561|ref|XP_008668119.1| two-component response regulator-like PRR95 isoform X1 [Zea mays]
MYB-related transcription factor LHY (LHY)
Zm00001d024546	218.155	89.0193	-1.45863	1.60158e-10	down	--	--	Molecular Function: DNA-binding transcription factor activity (GO:0003700);; Cellular Component: nucleus (GO:0005634);; Biological Process: transcription, DNA-templated (GO:0006351);; Biological Process: regulation of transcription, DNA-templated (GO:0006355);; Biological Process: circadian rhythm (GO:0007623);; Biological Process: response to cold (GO:0009409);; Biological Process: response to s…	K12133|0.0|zma:100192868|K12133 LHY; MYB-related transcription factor LHY	[O]	Posttranslational modification, protein turnover, chaperones	--	Protein LHY OS=Arabidopsis thaliana OX=3702 GN=LHY PE=1 SV=2	gi|1142646480|ref|AQK41466.1| circadian clock associated2 [Zea mays]
Zm00001d049543	345.398	178.026	-1.09164	1.00446e-06	down	--	--	Molecular Function: DNA-binding transcription factor activity (GO:0003700);; Cellular Component: nucleus (GO:0005634);; Biological Process: transcription, DNA-templated (GO:0006351);; Biological Process: regulation of transcription, DNA-templated (GO:0006355);; Biological Process: circadian rhythm (GO:0007623);; Biological Process: response to cold (GO:0009409);; Biological Process: response to s…	K12133|0.0|zma:100281091|K12133 LHY; MYB-related transcription factor LHY	[O]	Posttranslational modification, protein turnover, chaperones	Myb-like DNA-binding domain	Protein LHY OS=Arabidopsis thaliana OX=3702 GN=LHY PE=1 SV=2	gi|670393553|ref|XP_008677179.1| LHY protein isoform X1 [Zea mays]
pseudo-response regulator 1 (TOC1)
Zm00001d003811	0.136657	1.11605	2.86118	1.43366e-05	up	--	--	Biological Process: phosphorelay signal transduction system (GO:0000160);; Cellular Component: nucleus (GO:0005634);; Biological Process: transcription, DNA-templated (GO:0006351);; Biological Process: regulation of transcription, DNA-templated (GO:0006355);; Biological Process: rhythmic process (GO:0048511);;	K12127|0.0|zma:103648678|K12127 TOC1; pseudo-response regulator 1	[K]	Transcription	--	Two-component response regulator-like PRR1 OS=Oryza sativa subsp. japonica OX=39947 GN=PRR1 PE=2 SV=2	gi|1142658436|ref|ONM17758.1| Two-component response regulator-like APRR1, partial [Zea mays]
Zm00001d005366	0.117345	0.499306	1.90742	0.00229475	up	[Z]	Cytoskeleton	Biological Process: phosphorelay signal transduction system (GO:0000160);; Cellular Component: nucleus (GO:0005634);; Biological Process: transcription, DNA-templated (GO:0006351);; Biological Process: regulation of transcription, DNA-templated (GO:0006355);; Biological Process: rhythmic process (GO:0048511);;	K12127|0.0|zma:103648678|K12127 TOC1; pseudo-response regulator 1	[Z]	Cytoskeleton	Myosin head (motor domain);; IQ calmodulin-binding motif	Two-component response regulator-like PRR1 OS=Oryza sativa subsp. japonica OX=39947 GN=PRR1 PE=2 SV=2	gi|1142661600|ref|ONM20922.1| Two-component response regulator-like APRR1, partial [Zea mays]
Zm00001d017241	0.526585	4.32254	2.88498	1.35801e-31	up	[T]	Signal transduction mechanisms	Biological Process: phosphorelay signal transduction system (GO:0000160);; Cellular Component: nucleus (GO:0005634);; Biological Process: transcription, DNA-templated (GO:0006351);; Biological Process: regulation of transcription, DNA-templated (GO:0006355);; Biological Process: rhythmic process (GO:0048511);;	K12127|0.0|zma:100526751|K12127 TOC1; pseudo-response regulator 1	[K]	Transcription	CCT motif;; Response regulator receiver domain	Two-component response regulator-like PRR1 OS=Oryza sativa subsp. japonica OX=39947 GN=PRR1 PE=2 SV=2	gi|670409389|ref|XP_008645935.1| two-component response regulator-like PRR1 [Zea mays]
Zm00001d018818	0.0129047	0.25451	3.99615	0.0134594	up	--	--	Biological Process: phosphorelay signal transduction system (GO:0000160);; Cellular Component: nucleus (GO:0005634);; Biological Process: transcription, DNA-templated (GO:0006351);; Biological Process: regulation of transcription, DNA-templated (GO:0006355);; Biological Process: rhythmic process (GO:0048511);;	K12127|0.0|zma:103651094|K12127 TOC1; pseudo-response regulator 1	[K]	Transcription	--	Two-component response regulator-like PRR1 OS=Oryza sativa subsp. japonica OX=39947 GN=PRR1 PE=2 SV=2	gi|1142852905|ref|ONM51389.1| Two-component response regulator-like APRR1, partial [Zea mays]
Zm00001d043140	0.0129047	0.327823	4.34541	0.00475281	up	--	--	Biological Process: phosphorelay signal transduction system (GO:0000160);; Cellular Component: nucleus (GO:0005634);; Biological Process: transcription, DNA-templated (GO:0006351);; Biological Process: regulation of transcription, DNA-templated (GO:0006355);; Biological Process: rhythmic process (GO:0048511);;	K12127|0.0|zma:103651094|K12127 TOC1; pseudo-response regulator 1	[K]	Transcription	--	Two-component response regulator-like PRR1 OS=Oryza sativa subsp. japonica OX=39947 GN=PRR1 PE=2 SV=2	gi|1142679054|ref|ONM37097.1| Two-component response regulator-like APRR1, partial [Zea mays]
Zm00001d044406	0.0130283	0.281338	4.14839	0.00924439	up	--	--	Biological Process: phosphorelay signal transduction system (GO:0000160);; Cellular Component: nucleus (GO:0005634);; Biological Process: transcription, DNA-templated (GO:0006351);; Biological Process: regulation of transcription, DNA-templated (GO:0006355);; Biological Process: rhythmic process (GO:0048511);;	K12127|0.0|zma:103651094|K12127 TOC1; pseudo-response regulator 1	[K]	Transcription	--	Two-component response regulator-like PRR1 OS=Oryza sativa subsp. japonica OX=39947 GN=PRR1 PE=2 SV=2	gi|1142683033|ref|ONM41076.1| Two-component response regulator-like APRR1, partial [Zea mays]
Zm00001d051114	0.247947	1.62789	2.53132	2.71633e-07	up	[T]	Signal transduction mechanisms	Biological Process: phosphorelay signal transduction system (GO:0000160);; Cellular Component: nucleus (GO:0005634);; Biological Process: transcription, DNA-templated (GO:0006351);; Biological Process: regulation of transcription, DNA-templated (GO:0006355);; Biological Process: rhythmic process (GO:0048511);;	K12127|0.0|zma:100281433|K12127 TOC1; pseudo-response regulator 1	[K]	Transcription	CCT motif;; Response regulator receiver domain	Two-component response regulator-like PRR1 OS=Oryza sativa subsp. japonica OX=39947 GN=PRR1 PE=2 SV=2	gi|1142689738|ref|AQK53664.1| PseudoARR-B transcription factor [Zea mays]
E3 ubiquitin-protein ligase RFWD2 (COP1)
Zm00001d014990	5.22353	0.0630717	-6.49501	5.5251e-24	down	--	--	Cellular Component: nucleus (GO:0005634);; Cellular Component: cytosol (GO:0005829);; Biological Process: chloroplast organization (GO:0009658);; Biological Process: flower development (GO:0009908);; Biological Process: response to UV-B (GO:0010224);; Biological Process: regulation of protein homodimerization activity (GO:0043496);; Cellular Component: Cul4-RING E3 ubiquitin ligase complex (GO:00…	K10143|0.0|zma:103626521|K10143 RFWD2; E3 ubiquitin-protein ligase RFWD2 [EC:2.3.2.27]	--	--	WD domain, G-beta repeat	WD repeat-containing protein RUP2 OS=Arabidopsis thaliana OX=3702 GN=RUP2 PE=1 SV=1	gi|1142703920|ref|AQK67844.1| WD repeat-containing protein RUP2 [Zea mays]
Zm00001d052138	13.4026	6.31079	-1.25373	3.549e-07	down	[R]	General function prediction only	Cellular Component: nuclear ubiquitin ligase complex (GO:0000152);; Molecular Function: ubiquitin-protein transferase activity (GO:0004842);; Cellular Component: nucleus (GO:0005634);; Cellular Component: cytoplasm (GO:0005737);; Biological Process: DNA repair (GO:0006281);; Molecular Function: zinc ion binding (GO:0008270);; Biological Process: red, far-red light phototransduction (GO:0009585);;…	K10143|0.0|zma:100279342|K10143 RFWD2; E3 ubiquitin-protein ligase RFWD2 [EC:2.3.2.27]	--	--	WD domain, G-beta repeat;; Zinc finger, C3HC4 type (RING finger);; Zinc finger, C3HC4 type (RING finger);; Zinc finger, C3HC4 type (RING finger);; Eukaryotic translation initiation factor eIF2A	E3 ubiquitin-protein ligase COP1 OS=Arabidopsis thaliana OX=3702 GN=COP1 PE=1 SV=2	gi|670393366|ref|XP_008677082.1| uncharacterized protein LOC100279342 isoform X1 [Zea mays]
GIGANTEA (GI)
Zm00001d039589	4.59788	19.87	2.33145	4.57934e-09	up	--	--	Cellular Component: nucleoplasm (GO:0005654);; Biological Process: regulation of transcription, DNA-templated (GO:0006355);; Biological Process: circadian rhythm (GO:0007623);; Biological Process: response to cold (GO:0009409);; Biological Process: response to blue light (GO:0009637);; Biological Process: flower development (GO:0009908);; Biological Process: response to far red light (GO:0010218)…	K12124|0.0|zma:100272803|K12124 GI; GIGANTEA	--	--	--	Protein GIGANTEA OS=Oryza sativa subsp. japonica OX=39947 GN=GI PE=2 SV=2	gi|1142671285|ref|ONM29328.1| gigantea2 [Zea mays]
flavin-binding kelch repeat F-box protein 1 (FKF1)
Zm00001d053091	0.0806723	0.806998	3.14148	2.6682e-05	up	[T]	Signal transduction mechanisms	Molecular Function: core promoter binding (GO:0001047);; Cellular Component: nucleus (GO:0005634);; Biological Process: regulation of transcription, DNA-templated (GO:0006355);; Biological Process: circadian rhythm (GO:0007623);; Biological Process: response to blue light (GO:0009637);; Molecular Function: photoreceptor activity (GO:0009881);; Biological Process: positive regulation of flower dev…	K12116|0.0|zma:100279726|K12116 FKF1; flavin-binding kelch repeat F-box protein 1	--	--	Galactose oxidase, central domain;; Galactose oxidase, central domain;; Kelch motif;; Kelch motif;; Kelch motif;; Kelch motif;; PAS domain;; PAS fold;; PAS fold;; F-box domain	Adagio-like protein 3 OS=Oryza sativa subsp. japonica OX=39947 GN=Os11g0547000 PE=2 SV=2	gi|226497550|ref|NP_001146157.1| uncharacterized protein LOC100279726 [Zea mays]
transcription factor HY5 (HY5)
Zm00001d039658	18.5518	99.0624	2.34949	9.79723e-12	up	--	--	Molecular Function: RNA polymerase II regulatory region sequence-specific DNA binding (GO:0000977);; Molecular Function: DNA-binding transcription factor activity (GO:0003700);; Cellular Component: nucleus (GO:0005634);; Biological Process: transcription, DNA-templated (GO:0006351);; Biological Process: regulation of transcription, DNA-templated (GO:0006355);; Biological Process: red, far-red lig…	K16241|1e-169|zma:100192956|K16241 HY5; transcription factor HY5	[K]	Transcription	bZIP transcription factor;; Basic region leucine zipper	Transcription factor HY5 OS=Solanum lycopersicum OX=4081 GN=HY5 PE=2 SV=1	gi|1142671564|ref|ONM29607.1| Transcription factor HY5-like [Zea mays]
clock-associated PAS protein ZTL (ZTL)
Zm00001d014594	8.10433	18.0345	1.04618	0.000467779	up	[T]	Signal transduction mechanisms	Cellular Component: nucleus (GO:0005634);; Molecular Function: photoreceptor activity (GO:0009881);; Biological Process: protein ubiquitination (GO:0016567);; Biological Process: protein-chromophore linkage (GO:0018298);; Biological Process: regulation of circadian rhythm (GO:0042752);; Biological Process: rhythmic process (GO:0048511);;	K12115|0.0|zma:103626364|K12115 ZTL; clock-associated PAS protein ZTL	--	--	Galactose oxidase, central domain;; Galactose oxidase, central domain;; Kelch motif;; Kelch motif;; Kelch motif;; Kelch motif;; PAS domain;; F-box-like;; PAS fold;; PAS fold;; F-box domain	Adagio-like protein 1 OS=Oryza sativa subsp. japonica OX=39947 GN=Os06g0694000 PE=2 SV=1	gi|1162478944|ref|XP_020393972.1| adagio-like protein 1 isoform X1 [Zea mays]
chalcone synthase (CHS)
Zm00001d007403	0.152975	0	-6.89144	7.44927e-05	down	--	--	Biological Process: flavonoid biosynthetic process (GO:0009813);; Molecular Function: naringenin-chalcone synthase activity (GO:0016210);;	K00660|0.0|zma:100282642|K00660 CHS; chalcone synthase [EC:2.3.1.74]	--	--	Chalcone and stilbene synthases, N-terminal domain;; Chalcone and stilbene synthases, C-terminal domain;; 3-Oxoacyl-[acyl-carrier-protein (ACP)] synthase III;; 3-Oxoacyl-[acyl-carrier-protein (ACP)] synthase III C terminal;; FAE1/Type III polyketide synthase-like protein	Chalcone synthase C2 OS=Zea mays OX=4577 GN=C2 PE=3 SV=1	gi|223943407|ref|ACN25787.1| unknown [Zea mays]
Zm00001d052673	11.9255	1.61193	-2.90522	1.52902e-15	down	--	--	Biological Process: flavonoid biosynthetic process (GO:0009813);; Molecular Function: naringenin-chalcone synthase activity (GO:0016210);;	K00660|0.0|zma:100274415|K00660 CHS; chalcone synthase [EC:2.3.1.74]	--	--	Chalcone and stilbene synthases, N-terminal domain;; Chalcone and stilbene synthases, C-terminal domain;; 3-Oxoacyl-[acyl-carrier-protein (ACP)] synthase III;; 3-Oxoacyl-[acyl-carrier-protein (ACP)] synthase III C terminal;; FAE1/Type III polyketide synthase-like protein	Chalcone synthase C2 OS=Zea mays OX=4577 GN=C2 PE=3 SV=1	gi|226505456|ref|NP_001142246.1| chalcone synthase C2 [Zea mays]
protein FLOWERING LOCUS T (FT)
Zm00001d025737	0	0.341208	6.75529	0.00021909	up	--	--	Cellular Component: nucleus (GO:0005634);; Cellular Component: cytoplasm (GO:0005737);; Cellular Component: endoplasmic reticulum (GO:0005783);; Molecular Function: phosphatidylethanolamine binding (GO:0008429);; Biological Process: flower development (GO:0009908);; Biological Process: regulation of flower development (GO:0009909);; Biological Process: positive regulation of flower development (G…	K16223|1e-129|zma:100127528|K16223 FT; protein FLOWERING LOCUS T	[R]	General function prediction only	Phosphatidylethanolamine-binding protein	Protein FLOWERING LOCUS T OS=Arabidopsis thaliana OX=3702 GN=FT PE=1 SV=2	gi|163838742|ref|NP_001106256.1| ZCN19 protein [Zea mays]
Zm00001d006116	0.628609	0.0588513	-3.42566	0.000523215	down	[R]	General function prediction only	Cellular Component: nucleus (GO:0005634);; Cellular Component: cytoplasm (GO:0005737);; Cellular Component: endoplasmic reticulum (GO:0005783);; Molecular Function: phosphatidylethanolamine binding (GO:0008429);; Biological Process: flower development (GO:0009908);; Biological Process: regulation of flower development (GO:0009909);; Biological Process: positive regulation of flower development (G…	K16223|1e-126|zma:100127527|K16223 FT; protein FLOWERING LOCUS T	[R]	General function prediction only	Phosphatidylethanolamine-binding protein	Protein FLOWERING LOCUS T OS=Arabidopsis thaliana OX=3702 GN=FT PE=1 SV=2	gi|1142663517|ref|ONM22839.1| ZCN18 [Zea mays]
Zm00001d021135	0.476243	0.0421463	-3.62316	1.02011e-06	down	--	--	Cellular Component: nucleus (GO:0005634);; Cellular Component: cytoplasm (GO:0005737);; Molecular Function: phosphatidylethanolamine binding (GO:0008429);; Biological Process: flower development (GO:0009908);; Biological Process: regulation of flower development (GO:0009909);; Biological Process: inflorescence development (GO:0010229);; Biological Process: cell differentiation (GO:0030154);; Biol…	K16223|1e-24|zma:103633010|K16223 FT; protein FLOWERING LOCUS T	[R]	General function prediction only	--	Protein HEADING DATE 3A OS=Oryza sativa subsp. japonica OX=39947 GN=HD3A PE=1 SV=1	gi|1142857862|ref|ONM56346.1| phosphatidylethanolamine-binding protein24 [Zea mays]
COL.Red_v_COL.White
#id	COL.Red-FPKM	COL.White-FPKM	log2FoldChange	pvalue	significant	COG_class	COG_class_annotation	GO_annotation	KEGG_annotation	KOG_class	KOG_class_annotation	Pfam_annotation	Swissprot_annotation	nr_annotation
phytochrome A (PHYA)
Zm00001d033799	64.59	17.3519	-1.71661	1.27154e-07	down	[T]	Signal transduction mechanisms	Molecular Function: phosphorelay sensor kinase activity (GO:0000155);; Cellular Component: intracellular (GO:0005622);; Biological Process: transcription, DNA-templated (GO:0006351);; Biological Process: regulation of transcription, DNA-templated (GO:0006355);; Biological Process: detection of visible light (GO:0009584);; Biological Process: red, far-red light phototransduction (GO:0009585);; Mol…	K12120|0.0|zma:103643916|K12120 PHYA; phytochrome A	--	--	Phytochrome region;; PAS fold;; PAS fold;; GAF domain;; Histidine kinase-, DNA gyrase B-, and HSP90-like ATPase;; PAS fold;; PAS domain	Phytochrome A OS=Zea mays OX=4577 GN=PHYA1 PE=3 SV=1	gi|670368092|ref|XP_008665307.1| phytochrome A-like [Zea mays]
protein EARLY FLOWERING 3 (ELF3)
Zm00001d039156	8.96039	2.85362	-1.43913	3.08295e-06	down	--	--	Cellular Component: nucleus (GO:0005634);; Biological Process: transcription, DNA-templated (GO:0006351);; Biological Process: regulation of transcription, DNA-templated (GO:0006355);; Biological Process: flower development (GO:0009908);;	K12125|0.0|zma:103630791|K12125 ELF3; protein EARLY FLOWERING 3	--	--	--	ELF3-like protein 2 OS=Oryza sativa subsp. japonica OX=39947 GN=ELF3-2 PE=2 SV=2	gi|670418672|ref|XP_008650078.1| ELF3-like protein 2 [Zea mays]
pseudo-response regulator 7 (PRR7)
Zm00001d007240	0.851956	0.294881	-1.25625	0.00156379	down	[T]	Signal transduction mechanisms	Biological Process: phosphorelay signal transduction system (GO:0000160);; Cellular Component: nucleus (GO:0005634);; Biological Process: transcription, DNA-templated (GO:0006351);; Biological Process: regulation of transcription, DNA-templated (GO:0006355);; Biological Process: red, far-red light phototransduction (GO:0009585);; Biological Process: flower development (GO:0009908);; Biological Pr…	K12129|0.0|zma:103647963|K12129 PRR7; pseudo-response regulator 7	[K]	Transcription	CCT motif;; Response regulator receiver domain	Two-component response regulator-like PRR37 OS=Oryza sativa subsp. japonica OX=39947 GN=PRR37 PE=2 SV=1	gi|1142667076|ref|ONM26398.1| Two-component response regulator-like APRR3 [Zea mays]
pseudo-response regulator 5 (PRR5)
Zm00001d006212	2.69802	0.643754	-1.80254	6.92119e-06	down	[T]	Signal transduction mechanisms	Biological Process: phosphorelay signal transduction system (GO:0000160);; Cellular Component: nucleus (GO:0005634);; Biological Process: transcription, DNA-templated (GO:0006351);; Biological Process: regulation of transcription, DNA-templated (GO:0006355);; Biological Process: rhythmic process (GO:0048511);;	K12130|0.0|zma:100285170|K12130 PRR5; pseudo-response regulator 5	[K]	Transcription	Response regulator receiver domain;; CCT motif	Two-component response regulator-like PRR95 OS=Oryza sativa subsp. japonica OX=39947 GN=PRR95 PE=2 SV=1	gi|670373561|ref|XP_008668119.1| two-component response regulator-like PRR95 isoform X1 [Zea mays]
E3 ubiquitin-protein ligase RFWD2 (COP1)
Zm00001d052138	5.5159	13.4026	1.49278	4.25889e-06	up	[R]	General function prediction only	Cellular Component: nuclear ubiquitin ligase complex (GO:0000152);; Molecular Function: ubiquitin-protein transferase activity (GO:0004842);; Cellular Component: nucleus (GO:0005634);; Cellular Component: cytoplasm (GO:0005737);; Biological Process: DNA repair (GO:0006281);; Molecular Function: zinc ion binding (GO:0008270);; Biological Process: red, far-red light phototransduction (GO:0009585);;…	K10143|0.0|zma:100279342|K10143 RFWD2; E3 ubiquitin-protein ligase RFWD2 [EC:2.3.2.27]	--	--	WD domain, G-beta repeat;; Zinc finger, C3HC4 type (RING finger);; Zinc finger, C3HC4 type (RING finger);; Zinc finger, C3HC4 type (RING finger);; Eukaryotic translation initiation factor eIF2A	E3 ubiquitin-protein ligase COP1 OS=Arabidopsis thaliana OX=3702 GN=COP1 PE=1 SV=2	gi|670393366|ref|XP_008677082.1| uncharacterized protein LOC100279342 isoform X1 [Zea mays]
GIGANTEA (GI)
Zm00001d039589	10.5065	4.59788	-1.35878	0.000357842	down	--	--	Cellular Component: nucleoplasm (GO:0005654);; Biological Process: regulation of transcription, DNA-templated (GO:0006355);; Biological Process: circadian rhythm (GO:0007623);; Biological Process: response to cold (GO:0009409);; Biological Process: response to blue light (GO:0009637);; Biological Process: flower development (GO:0009908);; Biological Process: response to far red light (GO:0010218)…	K12124|0.0|zma:100272803|K12124 GI; GIGANTEA	--	--	--	Protein GIGANTEA OS=Oryza sativa subsp. japonica OX=39947 GN=GI PE=2 SV=2	gi|1142671285|ref|ONM29328.1| gigantea2 [Zea mays]
COL.Blue_v_COL.White
#id	COL.Blue-FPKM	COL.White-FPKM	log2FoldChange	pvalue	significant	COG_class	COG_class_annotation	GO_annotation	KEGG_annotation	KOG_class	KOG_class_annotation	Pfam_annotation	Swissprot_annotation	nr_annotation
phytochrome A (PHYA)
Zm00001d008542	0.389367	0	-6.72508	0.00141222	down	--	--	Molecular Function: phosphorelay sensor kinase activity (GO:0000155);; Cellular Component: intracellular (GO:0005622);; Biological Process: transcription, DNA-templated (GO:0006351);; Biological Process: regulation of transcription, DNA-templated (GO:0006355);; Biological Process: detection of visible light (GO:0009584);; Biological Process: red, far-red light phototransduction (GO:0009585);; Mol…	K12120|1e-172|zma:103636754|K12120 PHYA; phytochrome A	--	--	PAS fold	Phytochrome A OS=Zea mays OX=4577 GN=PHYA1 PE=3 SV=1	gi|670433644|ref|XP_008657306.1| phytochrome A type 5 [Zea mays]
Zm00001d013402	10.4676	1.7868	-2.19777	1.27253e-09	down	[T]	Signal transduction mechanisms	Molecular Function: phosphorelay sensor kinase activity (GO:0000155);; Cellular Component: intracellular (GO:0005622);; Biological Process: transcription, DNA-templated (GO:0006351);; Biological Process: regulation of transcription, DNA-templated (GO:0006355);; Biological Process: detection of visible light (GO:0009584);; Biological Process: red, far-red light phototransduction (GO:0009585);; Mol…	K12120|0.0|sbi:8059991|K12120 PHYA; phytochrome A	--	--	Phytochrome region;; PAS fold;; PAS fold;; GAF domain;; Histidine kinase-, DNA gyrase B-, and HSP90-like ATPase;; PAS fold;; His Kinase A (phospho-acceptor) domain;; PAS domain	Phytochrome A OS=Zea mays OX=4577 GN=PHYA1 PE=3 SV=1	gi|130186|ref|P19862.1| RecName: Full=Phytochrome A
Zm00001d033799	74.8011	17.3519	-1.89264	4.88275e-10	down	[T]	Signal transduction mechanisms	Molecular Function: phosphorelay sensor kinase activity (GO:0000155);; Cellular Component: intracellular (GO:0005622);; Biological Process: transcription, DNA-templated (GO:0006351);; Biological Process: regulation of transcription, DNA-templated (GO:0006355);; Biological Process: detection of visible light (GO:0009584);; Biological Process: red, far-red light phototransduction (GO:0009585);; Mol…	K12120|0.0|zma:103643916|K12120 PHYA; phytochrome A	--	--	Phytochrome region;; PAS fold;; PAS fold;; GAF domain;; Histidine kinase-, DNA gyrase B-, and HSP90-like ATPase;; PAS fold;; PAS domain	Phytochrome A OS=Zea mays OX=4577 GN=PHYA1 PE=3 SV=1	gi|670368092|ref|XP_008665307.1| phytochrome A-like [Zea mays]
protein EARLY FLOWERING 3 (ELF3)
Zm00001d039156	10.1671	2.85362	-1.55178	4.60383e-07	down	--	--	Cellular Component: nucleus (GO:0005634);; Biological Process: transcription, DNA-templated (GO:0006351);; Biological Process: regulation of transcription, DNA-templated (GO:0006355);; Biological Process: flower development (GO:0009908);;	K12125|0.0|zma:103630791|K12125 ELF3; protein EARLY FLOWERING 3	--	--	--	ELF3-like protein 2 OS=Oryza sativa subsp. japonica OX=39947 GN=ELF3-2 PE=2 SV=2	gi|670418672|ref|XP_008650078.1| ELF3-like protein 2 [Zea mays]
pseudo-response regulator 5 （PRR5)
Zm00001d006212	1.80564	0.643754	-1.19078	0.00721511	down	[T]	Signal transduction mechanisms	Biological Process: phosphorelay signal transduction system (GO:0000160);; Cellular Component: nucleus (GO:0005634);; Biological Process: transcription, DNA-templated (GO:0006351);; Biological Process: regulation of transcription, DNA-templated (GO:0006355);; Biological Process: rhythmic process (GO:0048511);;	K12130|0.0|zma:100285170|K12130 PRR5; pseudo-response regulator 5	[K]	Transcription	Response regulator receiver domain;; CCT motif	Two-component response regulator-like PRR95 OS=Oryza sativa subsp. japonica OX=39947 GN=PRR95 PE=2 SV=1	gi|670373561|ref|XP_008668119.1| two-component response regulator-like PRR95 isoform X1 [Zea mays]
transcription factor TCP21 (CHE)
Zm00001d025896	1.80127	0.336219	-2.19724	0.0104836	down	--	--	Molecular Function: DNA binding (GO:0003677);; Molecular Function: DNA-binding transcription factor activity (GO:0003700);; Cellular Component: nucleus (GO:0005634);; Biological Process: transcription, DNA-templated (GO:0006351);; Biological Process: regulation of transcription, DNA-templated (GO:0006355);;	K16221|1e-144|zma:103641861|K16221 TCP21; transcription factor TCP21 (protein CCA1 HIKING EXPEDITION)	--	--	TCP family transcription factor	Transcription factor TCP7 OS=Arabidopsis thaliana OX=3702 GN=TCP7 PE=1 SV=1	gi|645167049|ref|AIB05187.1| TCP transcription factor, partial [Zea mays]
E3 ubiquitin-protein ligase RFWD2 (COP1)
Zm00001d052138	7.58461	13.4026	1.1051	7.87212e-07	up	[R]	General function prediction only	Cellular Component: nuclear ubiquitin ligase complex (GO:0000152);; Molecular Function: ubiquitin-protein transferase activity (GO:0004842);; Cellular Component: nucleus (GO:0005634);; Cellular Component: cytoplasm (GO:0005737);; Biological Process: DNA repair (GO:0006281);; Molecular Function: zinc ion binding (GO:0008270);; Biological Process: red, far-red light phototransduction (GO:0009585);;…	K10143|0.0|zma:100279342|K10143 RFWD2; E3 ubiquitin-protein ligase RFWD2 [EC:2.3.2.27]	--	--	WD domain, G-beta repeat;; Zinc finger, C3HC4 type (RING finger);; Zinc finger, C3HC4 type (RING finger);; Zinc finger, C3HC4 type (RING finger);; Eukaryotic translation initiation factor eIF2A	E3 ubiquitin-protein ligase COP1 OS=Arabidopsis thaliana OX=3702 GN=COP1 PE=1 SV=2	gi|670393366|ref|XP_008677082.1| uncharacterized protein LOC100279342 isoform X1 [Zea mays]
GIGANTEA (GI)
Zm00001d008826	20.1079	37.9213	1.24527	1.97275e-15	up	--	--	Cellular Component: nucleoplasm (GO:0005654);; Biological Process: regulation of transcription, DNA-templated (GO:0006355);; Biological Process: circadian rhythm (GO:0007623);; Biological Process: response to cold (GO:0009409);; Biological Process: response to blue light (GO:0009637);; Biological Process: flower development (GO:0009908);; Biological Process: response to far red light (GO:0010218)…	K12124|0.0|zma:100147733|K12124 GI; GIGANTEA	--	--	--	Protein GIGANTEA OS=Oryza sativa subsp. japonica OX=39947 GN=GI PE=2 SV=2	gi|1142832686|ref|AQK90772.1| gigantea1 [Zea mays]
chalcone synthase (CHS)
Zm00001d052673	31.6697	11.9255	-1.1795	0.000532027	down	--	--	Biological Process: flavonoid biosynthetic process (GO:0009813);; Molecular Function: naringenin-chalcone synthase activity (GO:0016210);;	K00660|0.0|zma:100274415|K00660 CHS; chalcone synthase [EC:2.3.1.74]	--	--	Chalcone and stilbene synthases, N-terminal domain;; Chalcone and stilbene synthases, C-terminal domain;; 3-Oxoacyl-[acyl-carrier-protein (ACP)] synthase III;; 3-Oxoacyl-[acyl-carrier-protein (ACP)] synthase III C terminal;; FAE1/Type III polyketide synthase-like protein	Chalcone synthase C2 OS=Zea mays OX=4577 GN=C2 PE=3 SV=1	gi|226505456|ref|NP_001142246.1| chalcone synthase C2 [Zea mays]
MES.Blue_v_COL.Blue
#id	MES.Blue-FPKM	COL.Blue-FPKM	log2FoldChange	pvalue	significant	COG_class	COG_class_annotation	GO_annotation	KEGG_annotation	KOG_class	KOG_class_annotation	Pfam_annotation	Swissprot_annotation	nr_annotation
phytochrome-interacting factor 3 (PIF3)
Zm00001d008205	6.79685	25.3485	2.09778	0.00197816	up	[J]	Translation, ribosomal structure and biogenesis	Cellular Component: nucleus (GO:0005634);; Biological Process: transcription, DNA-templated (GO:0006351);; Biological Process: regulation of transcription, DNA-templated (GO:0006355);; Biological Process: brassinosteroid mediated signaling pathway (GO:0009742);; Biological Process: regulation of seed growth (GO:0080113);;	K12126|0.0|zma:100279991|K12126 PIF3; phytochrome-interacting factor 3	--	--	Helix-loop-helix DNA-binding domain	Transcription factor APG OS=Oryza sativa subsp. japonica OX=39947 GN=APG PE=1 SV=1	gi|1348901703|ref|NP_001347940.1| uncharacterized protein LOC100279991 [Zea mays]
chalcone synthase (CHS)
Zm00001d052673	10.3272	31.6697	1.81751	0.000602223	up	--	--	Biological Process: flavonoid biosynthetic process (GO:0009813);; Molecular Function: naringenin-chalcone synthase activity (GO:0016210);;	K00660|0.0|zma:100274415|K00660 CHS; chalcone synthase [EC:2.3.1.74]	--	--	Chalcone and stilbene synthases, N-terminal domain;; Chalcone and stilbene synthases, C-terminal domain;; 3-Oxoacyl-[acyl-carrier-protein (ACP)] synthase III;; 3-Oxoacyl-[acyl-carrier-protein (ACP)] synthase III C terminal;; FAE1/Type III polyketide synthase-like protein	Chalcone synthase C2 OS=Zea mays OX=4577 GN=C2 PE=3 SV=1	gi|226505456|ref|NP_001142246.1| chalcone synthase C2 [Zea mays]
protein FLOWERING LOCUS T (FT)
Zm00001d025737	3.24463	0.0739773	-5.38068	0.00115825	down	--	--	Cellular Component: nucleus (GO:0005634);; Cellular Component: cytoplasm (GO:0005737);; Cellular Component: endoplasmic reticulum (GO:0005783);; Molecular Function: phosphatidylethanolamine binding (GO:0008429);; Biological Process: flower development (GO:0009908);; Biological Process: regulation of flower development (GO:0009909);; Biological Process: positive regulation of flower development (G…	K16223|1e-129|zma:100127528|K16223 FT; protein FLOWERING LOCUS T	[R]	General function prediction only	Phosphatidylethanolamine-binding protein	Protein FLOWERING LOCUS T OS=Arabidopsis thaliana OX=3702 GN=FT PE=1 SV=2	gi|163838742|ref|NP_001106256.1| ZCN19 protein [Zea mays]
MES.White_v_COL.White
#id	MES.White-FPKM	COL.White-FPKM	log2FoldChange	pvalue	significant	COG_class	COG_class_annotation	GO_annotation	KEGG_annotation	KOG_class	KOG_class_annotation	Pfam_annotation	Swissprot_annotation	nr_annotation
phytochrome-interacting factor 3 (PIF3)
Zm00001d008205	5.8251	15.3104	1.48631	4.10173e-51	up	[J]	Translation, ribosomal structure and biogenesis	Cellular Component: nucleus (GO:0005634);; Biological Process: transcription, DNA-templated (GO:0006351);; Biological Process: regulation of transcription, DNA-templated (GO:0006355);; Biological Process: brassinosteroid mediated signaling pathway (GO:0009742);; Biological Process: regulation of seed growth (GO:0080113);;	K12126|0.0|zma:100279991|K12126 PIF3; phytochrome-interacting factor 3	--	--	Helix-loop-helix DNA-binding domain	Transcription factor APG OS=Oryza sativa subsp. japonica OX=39947 GN=APG PE=1 SV=1	gi|1348901703|ref|NP_001347940.1| uncharacterized protein LOC100279991 [Zea mays]
Zm00001d040536	12.774	29.6253	1.28519	3.70431e-59	up	--	--	Cellular Component: nucleus (GO:0005634);; Biological Process: transcription, DNA-templated (GO:0006351);; Biological Process: regulation of transcription, DNA-templated (GO:0006355);; Biological Process: brassinosteroid mediated signaling pathway (GO:0009742);; Biological Process: regulation of seed growth (GO:0080113);;	K12126|0.0|sbi:110433966|K12126 PIF3; phytochrome-interacting factor 3	--	--	Helix-loop-helix DNA-binding domain	Transcription factor APG OS=Oryza sativa subsp. japonica OX=39947 GN=APG PE=1 SV=1	gi|645167682|ref|AIB05460.1| bHLH transcription factor, partial [Zea mays]
pseudo-response regulator 7 (PRR7)
Zm00001d007240	0.676261	0.294881	-1.10011	0.00407835	down	[T]	Signal transduction mechanisms	Biological Process: phosphorelay signal transduction system (GO:0000160);; Cellular Component: nucleus (GO:0005634);; Biological Process: transcription, DNA-templated (GO:0006351);; Biological Process: regulation of transcription, DNA-templated (GO:0006355);; Biological Process: red, far-red light phototransduction (GO:0009585);; Biological Process: flower development (GO:0009908);; Biological Pr…	K12129|0.0|zma:103647963|K12129 PRR7; pseudo-response regulator 7	[K]	Transcription	CCT motif;; Response regulator receiver domain	Two-component response regulator-like PRR37 OS=Oryza sativa subsp. japonica OX=39947 GN=PRR37 PE=2 SV=1	gi|1142667076|ref|ONM26398.1| Two-component response regulator-like APRR3 [Zea mays]
pseudo-response regulator 5 (PRR5)
Zm00001d006212	0.224524	0.643754	1.58525	1.33831e-05	up	[T]	Signal transduction mechanisms	Biological Process: phosphorelay signal transduction system (GO:0000160);; Cellular Component: nucleus (GO:0005634);; Biological Process: transcription, DNA-templated (GO:0006351);; Biological Process: regulation of transcription, DNA-templated (GO:0006355);; Biological Process: rhythmic process (GO:0048511);;	K12130|0.0|zma:100285170|K12130 PRR5; pseudo-response regulator 5	[K]	Transcription	Response regulator receiver domain;; CCT motif	Two-component response regulator-like PRR95 OS=Oryza sativa subsp. japonica OX=39947 GN=PRR95 PE=2 SV=1	gi|670373561|ref|XP_008668119.1| two-component response regulator-like PRR95 isoform X1 [Zea mays]
Zm00001d021291	2.38021	5.21386	1.23769	4.0363e-16	up	[T]	Signal transduction mechanisms	Biological Process: phosphorelay signal transduction system (GO:0000160);; Cellular Component: nucleus (GO:0005634);; Biological Process: transcription, DNA-templated (GO:0006351);; Biological Process: regulation of transcription, DNA-templated (GO:0006355);; Biological Process: rhythmic process (GO:0048511);;	K12130|0.0|zma:100273598|K12130 PRR5; pseudo-response regulator 5	[K]	Transcription	Response regulator receiver domain;; CCT motif	Two-component response regulator-like PRR95 OS=Oryza sativa subsp. japonica OX=39947 GN=PRR95 PE=2 SV=1	gi|1142858259|ref|ONM56743.1| Two-component response regulator-like APRR9 [Zea mays]
cryptochrome 1 (CRY)
Zm00001d003477	6.52085	17.7882	1.53312	1.62719e-60	up	[L]	Replication, recombination and repair	Molecular Function: protein kinase activity (GO:0004672);; Molecular Function: ATP binding (GO:0005524);; Cellular Component: nucleus (GO:0005634);; Cellular Component: cytoplasm (GO:0005737);; Biological Process: defense response (GO:0006952);; Biological Process: circadian rhythm (GO:0007623);; Biological Process: response to water deprivation (GO:0009414);; Biological Process: response to ligh…	K12118|0.0|zma:100194126|K12118 CRY1; cryptochrome 1	[LT]	--	FAD binding domain of DNA photolyase;; DNA photolyase;; Blue/Ultraviolet sensing protein C terminal	Cryptochrome-1 OS=Arabidopsis thaliana OX=3702 GN=CRY1 PE=1 SV=2	gi|1320620213|ref|NP_001346329.1| uncharacterized protein LOC100194126 [Zea mays]
Zm00001d016915	10.7655	32.7111	1.61842	3.10943e-71	up	[L]	Replication, recombination and repair	Molecular Function: protein kinase activity (GO:0004672);; Molecular Function: ATP binding (GO:0005524);; Cellular Component: nucleus (GO:0005634);; Cellular Component: cytoplasm (GO:0005737);; Biological Process: defense response (GO:0006952);; Biological Process: circadian rhythm (GO:0007623);; Biological Process: response to water deprivation (GO:0009414);; Biological Process: response to ligh…	K12118|0.0|zma:100384475|K12118 CRY1; cryptochrome 1	[LT]	--	FAD binding domain of DNA photolyase;; Blue/Ultraviolet sensing protein C terminal;; DNA photolyase	Cryptochrome-1 OS=Arabidopsis thaliana OX=3702 GN=CRY1 PE=1 SV=2	gi|670404985|ref|XP_008644161.1| uncharacterized protein LOC100384475 isoform X1 [Zea mays]
Zm00001d050850	9.57159	25.7916	1.53463	8.03628e-20	up	[L]	Replication, recombination and repair	Molecular Function: protein kinase activity (GO:0004672);; Molecular Function: ATP binding (GO:0005524);; Cellular Component: nucleus (GO:0005634);; Cellular Component: cytoplasm (GO:0005737);; Biological Process: defense response (GO:0006952);; Biological Process: circadian rhythm (GO:0007623);; Biological Process: response to water deprivation (GO:0009414);; Biological Process: response to ligh…	K12118|0.0|zma:100502533|K12118 CRY1; cryptochrome 1	[LT]	--	FAD binding domain of DNA photolyase;; Blue/Ultraviolet sensing protein C terminal;; DNA photolyase	Cryptochrome-1 OS=Arabidopsis thaliana OX=3702 GN=CRY1 PE=1 SV=2	gi|670394653|ref|XP_008677763.1| cryptochrome 2 isoform X1 [Zea mays]
E3 ubiquitin-protein ligase RFWD2 (COP1)
Zm00001d014990	2.23437	5.22353	1.31468	2.59079e-13	up	--	--	Cellular Component: nucleus (GO:0005634);; Cellular Component: cytosol (GO:0005829);; Biological Process: chloroplast organization (GO:0009658);; Biological Process: flower development (GO:0009908);; Biological Process: response to UV-B (GO:0010224);; Biological Process: regulation of protein homodimerization activity (GO:0043496);; Cellular Component: Cul4-RING E3 ubiquitin ligase complex (GO:00…	K10143|0.0|zma:103626521|K10143 RFWD2; E3 ubiquitin-protein ligase RFWD2 [EC:2.3.2.27]	--	--	WD domain, G-beta repeat	WD repeat-containing protein RUP2 OS=Arabidopsis thaliana OX=3702 GN=RUP2 PE=1 SV=1	gi|1142703920|ref|AQK67844.1| WD repeat-containing protein RUP2 [Zea mays]
transcription factor HY5 (HY5)
Zm00001d039658	40.7822	18.5518	-1.22647	4.08221e-20	down	--	--	Molecular Function: RNA polymerase II regulatory region sequence-specific DNA binding (GO:0000977);; Molecular Function: DNA-binding transcription factor activity (GO:0003700);; Cellular Component: nucleus (GO:0005634);; Biological Process: transcription, DNA-templated (GO:0006351);; Biological Process: regulation of transcription, DNA-templated (GO:0006355);; Biological Process: red, far-red lig…	K16241|1e-169|zma:100192956|K16241 HY5; transcription factor HY5	[K]	Transcription	bZIP transcription factor;; Basic region leucine zipper	Transcription factor HY5 OS=Solanum lycopersicum OX=4081 GN=HY5 PE=2 SV=1	gi|1142671564|ref|ONM29607.1| Transcription factor HY5-like [Zea mays]
Zm00001d046402	14.8455	5.6682	-1.30016	2.23255e-16	down	--	--	Molecular Function: RNA polymerase II regulatory region sequence-specific DNA binding (GO:0000977);; Molecular Function: DNA binding (GO:0003677);; Molecular Function: double-stranded DNA binding (GO:0003690);; Molecular Function: DNA-binding transcription factor activity (GO:0003700);; Cellular Component: nucleus (GO:0005634);; Biological Process: transcription, DNA-templated (GO:0006351);; Biol…	K16241|2e-88|zma:103638645|K16241 HY5; transcription factor HY5	[K]	Transcription	bZIP transcription factor;; Basic region leucine zipper	Transcription factor HY5 OS=Arabidopsis thaliana OX=3702 GN=HY5 PE=1 SV=1	gi|670438496|ref|XP_008659719.1| transcription factor HY5 [Zea mays]
chalcone synthase (CHS)
Zm00001d052673	45.4291	11.9255	-1.79665	3.06027e-113	down	--	--	Biological Process: flavonoid biosynthetic process (GO:0009813);; Molecular Function: naringenin-chalcone synthase activity (GO:0016210);;	K00660|0.0|zma:100274415|K00660 CHS; chalcone synthase [EC:2.3.1.74]	--	--	Chalcone and stilbene synthases, N-terminal domain;; Chalcone and stilbene synthases, C-terminal domain;; 3-Oxoacyl-[acyl-carrier-protein (ACP)] synthase III;; 3-Oxoacyl-[acyl-carrier-protein (ACP)] synthase III C terminal;; FAE1/Type III polyketide synthase-like protein	Chalcone synthase C2 OS=Zea mays OX=4577 GN=C2 PE=3 SV=1	gi|226505456|ref|NP_001142246.1| chalcone synthase C2 [Zea mays]
protein FLOWERING LOCUS T (FT)
Zm00001d004630	0.597136	0	-7.637	1.36976e-07	down	--	--	Cellular Component: cytoplasm (GO:0005737);; Molecular Function: phosphatidylethanolamine binding (GO:0008429);; Biological Process: positive regulation of flower development (GO:0009911);; Biological Process: photoperiodism, flowering (GO:0048573);;	K16223|1e-132|zma:100127526|K16223 FT; protein FLOWERING LOCUS T	[R]	General function prediction only	Phosphatidylethanolamine-binding protein	Protein TWIN SISTER of FT OS=Arabidopsis thaliana OX=3702 GN=TSF PE=2 SV=1	gi|163838738|ref|NP_001106254.1| ZCN17 protein [Zea mays]
Zm00001d017134	0.571759	0	-7.63897	2.97714e-07	down	--	--	Cellular Component: nucleus (GO:0005634);; Cellular Component: cytoplasm (GO:0005737);; Cellular Component: endoplasmic reticulum (GO:0005783);; Molecular Function: phosphatidylethanolamine binding (GO:0008429);; Biological Process: flower development (GO:0009908);; Biological Process: regulation of flower development (GO:0009909);; Biological Process: positive regulation of flower development (G…	K16223|1e-128|zma:100127525|K16223 FT; protein FLOWERING LOCUS T	[R]	General function prediction only	Phosphatidylethanolamine-binding protein	Protein FLOWERING LOCUS T OS=Arabidopsis thaliana OX=3702 GN=FT PE=1 SV=2	gi|163838736|ref|NP_001106253.1| ZCN16 protein [Zea mays]
Zm00001d025737	1.15606	0	-8.5301	1.19916e-10	down	--	--	Cellular Component: nucleus (GO:0005634);; Cellular Component: cytoplasm (GO:0005737);; Cellular Component: endoplasmic reticulum (GO:0005783);; Molecular Function: phosphatidylethanolamine binding (GO:0008429);; Biological Process: flower development (GO:0009908);; Biological Process: regulation of flower development (GO:0009909);; Biological Process: positive regulation of flower development (G…	K16223|1e-129|zma:100127528|K16223 FT; protein FLOWERING LOCUS T	[R]	General function prediction only	Phosphatidylethanolamine-binding protein	Protein FLOWERING LOCUS T OS=Arabidopsis thaliana OX=3702 GN=FT PE=1 SV=2	gi|163838742|ref|NP_001106256.1| ZCN19 protein [Zea mays]
MES.Dark_v_COL.Dark
#id	MES.Dark-FPKM	COL.Dark-FPKM	log2FoldChange	pvalue	significant	COG_class	COG_class_annotation	GO_annotation	KEGG_annotation	KOG_class	KOG_class_annotation	Pfam_annotation	Swissprot_annotation	nr_annotation
phytochrome B (PHYB)
Zm00001d047632	3.89976	1.64097	-1.06759	0.00421909	down	[T]	Signal transduction mechanisms	Molecular Function: phosphorelay sensor kinase activity (GO:0000155);; Cellular Component: intracellular (GO:0005622);; Biological Process: transcription, DNA-templated (GO:0006351);; Biological Process: regulation of transcription, DNA-templated (GO:0006355);; Biological Process: detection of visible light (GO:0009584);; Biological Process: red, far-red light phototransduction (GO:0009585);; Mol…	K12121|0.0|zma:100381811|K12121 PHYB; phytochrome B	--	--	Phytochrome region;; PAS fold;; PAS fold;; GAF domain;; PAS fold;; PAS domain;; His Kinase A (phospho-acceptor) domain;; Histidine kinase-, DNA gyrase B-, and HSP90-like ATPase;; PAS domain	Phytochrome B OS=Sorghum bicolor OX=4558 GN=PHYB PE=3 SV=2	gi|293336623|ref|NP_001168077.1| phytochromeB2 [Zea mays]
phytochrome-interacting factor 3 (PIF3)
Zm00001d008205	4.72624	26.4557	2.63225	9.59866e-11	up	[J]	Translation, ribosomal structure and biogenesis	Cellular Component: nucleus (GO:0005634);; Biological Process: transcription, DNA-templated (GO:0006351);; Biological Process: regulation of transcription, DNA-templated (GO:0006355);; Biological Process: brassinosteroid mediated signaling pathway (GO:0009742);; Biological Process: regulation of seed growth (GO:0080113);;	K12126|0.0|zma:100279991|K12126 PIF3; phytochrome-interacting factor 3	--	--	Helix-loop-helix DNA-binding domain	Transcription factor APG OS=Oryza sativa subsp. japonica OX=39947 GN=APG PE=1 SV=1	gi|1348901703|ref|NP_001347940.1| uncharacterized protein LOC100279991 [Zea mays]
Zm00001d024783	7.239	22.1224	1.79345	0.00311235	up	--	--	Cellular Component: nucleus (GO:0005634);; Biological Process: transcription, DNA-templated (GO:0006351);; Biological Process: regulation of transcription, DNA-templated (GO:0006355);; Biological Process: brassinosteroid mediated signaling pathway (GO:0009742);; Biological Process: regulation of seed growth (GO:0080113);;	K12126|0.0|zma:103641361|K12126 PIF3; phytochrome-interacting factor 3	--	--	Helix-loop-helix DNA-binding domain	Transcription factor APG OS=Oryza sativa subsp. japonica OX=39947 GN=APG PE=1 SV=1	gi|1142647027|ref|AQK42013.1| Putative HLH DNA-binding domain superfamily protein [Zea mays]
Zm00001d040536	8.24875	27.5512	1.97681	0.00225963	up	--	--	Cellular Component: nucleus (GO:0005634);; Biological Process: transcription, DNA-templated (GO:0006351);; Biological Process: regulation of transcription, DNA-templated (GO:0006355);; Biological Process: brassinosteroid mediated signaling pathway (GO:0009742);; Biological Process: regulation of seed growth (GO:0080113);;	K12126|0.0|sbi:110433966|K12126 PIF3; phytochrome-interacting factor 3	--	--	Helix-loop-helix DNA-binding domain	Transcription factor APG OS=Oryza sativa subsp. japonica OX=39947 GN=APG PE=1 SV=1	gi|645167682|ref|AIB05460.1| bHLH transcription factor, partial [Zea mays]
transcription factor HY5 (HY5)
Zm00001d008734	9.80896	20.8238	1.25884	0.000248229	up	--	--	Molecular Function: RNA polymerase II regulatory region sequence-specific DNA binding (GO:0000977);; Molecular Function: DNA binding (GO:0003677);; Molecular Function: double-stranded DNA binding (GO:0003690);; Molecular Function: DNA-binding transcription factor activity (GO:0003700);; Cellular Component: nucleus (GO:0005634);; Biological Process: transcription, DNA-templated (GO:0006351);; Biol…	K16241|1e-129|zma:103634871|K16241 HY5; transcription factor HY5	[K]	Transcription	bZIP transcription factor;; Basic region leucine zipper	Transcription factor HY5 OS=Arabidopsis thaliana OX=3702 GN=HY5 PE=1 SV=1	gi|670429682|ref|XP_008655674.1| transcription factor HY5 [Zea mays]
Zm00001d015743	0.634083	8.51031	3.99619	1.01679e-06	up	--	--	Molecular Function: RNA polymerase II regulatory region sequence-specific DNA binding (GO:0000977);; Molecular Function: DNA binding (GO:0003677);; Molecular Function: double-stranded DNA binding (GO:0003690);; Molecular Function: DNA-binding transcription factor activity (GO:0003700);; Cellular Component: nucleus (GO:0005634);; Biological Process: transcription, DNA-templated (GO:0006351);; Biol…	K16241|1e-111|zma:100286123|K16241 HY5; transcription factor HY5	[K]	Transcription	bZIP transcription factor;; Basic region leucine zipper	Transcription factor HY5 OS=Arabidopsis thaliana OX=3702 GN=HY5 PE=1 SV=1	gi|1142705470|ref|AQK69394.1| Transcription factor HY5 [Zea mays]
chalcone synthase (CHS)
Zm00001d052673	30.8854	1.61193	-4.21521	0.000107435	down	--	--	Biological Process: flavonoid biosynthetic process (GO:0009813);; Molecular Function: naringenin-chalcone synthase activity (GO:0016210);;	K00660|0.0|zma:100274415|K00660 CHS; chalcone synthase [EC:2.3.1.74]	--	--	Chalcone and stilbene synthases, N-terminal domain;; Chalcone and stilbene synthases, C-terminal domain;; 3-Oxoacyl-[acyl-carrier-protein (ACP)] synthase III;; 3-Oxoacyl-[acyl-carrier-protein (ACP)] synthase III C terminal;; FAE1/Type III polyketide synthase-like protein	Chalcone synthase C2 OS=Zea mays OX=4577 GN=C2 PE=3 SV=1	gi|226505456|ref|NP_001142246.1| chalcone synthase C2 [Zea mays]
protein FLOWERING LOCUS T (FT)
Zm00001d004630	0.325193	0	-6.6497	0.000972973	down	--	--	Cellular Component: cytoplasm (GO:0005737);; Molecular Function: phosphatidylethanolamine binding (GO:0008429);; Biological Process: positive regulation of flower development (GO:0009911);; Biological Process: photoperiodism, flowering (GO:0048573);;	K16223|1e-132|zma:100127526|K16223 FT; protein FLOWERING LOCUS T	[R]	General function prediction only	Phosphatidylethanolamine-binding protein	Protein TWIN SISTER of FT OS=Arabidopsis thaliana OX=3702 GN=TSF PE=2 SV=1	gi|163838738|ref|NP_001106254.1| ZCN17 protein [Zea mays]

## Sheet: Table S5
Supplementary Table 5 Differentially expressed genes (DEGs) involved in auxin (AUX) signaling pathway among 14 cpmparisons.
MES.Red_v_MES.Dark
#id	MES.Red-FPKM	MES.Dark-FPKM	log2FoldChange	pvalue	significant	COG_class	COG_class_annotation	GO_annotation	KEGG_annotation	KOG_class	KOG_class_annotation	Pfam_annotation	Swissprot_annotation	nr_annotation
SAUR family protein (SAUR)
Zm00001d052148	0.211506	1.81311	3.1397	0.000284951	up	--	--	Cellular Component: nucleus (GO:0005634);; Cellular Component: cytoplasm (GO:0005737);; Biological Process: multicellular organism development (GO:0007275);; Biological Process: auxin-activated signaling pathway (GO:0009734);; Biological Process: regulation of growth (GO:0040008);; Biological Process: regulation of seedling development (GO:1900140);;	K14488|7e-84|zma:100280867|K14488 SAUR; SAUR family protein	--	--	Auxin responsive protein	Auxin-responsive protein SAUR32 OS=Arabidopsis thaliana OX=3702 GN=SAUR32 PE=2 SV=1	gi|1142692386|ref|AQK56312.1| SAUR12-auxin-responsive SAUR family member [Zea mays]
MES.White_v_MES.Dark
#id	MES.White-FPKM	MES.Dark-FPKM
auxin influx carrier (AUX1)
Zm00001d053004	1.73884	5.93863	1.47078	0.00842732	up	--	--	Biological Process: amino acid transmembrane transport (GO:0003333);; Cellular Component: plasma membrane (GO:0005886);; Biological Process: auxin-activated signaling pathway (GO:0009734);; Biological Process: auxin polar transport (GO:0009926);; Biological Process: lateral root formation (GO:0010311);; Molecular Function: auxin influx transmembrane transporter activity (GO:0010328);; Molecular F…	K13946|0.0|zma:103654551|K13946 AUX1; auxin influx carrier (AUX1 LAX family)	[E]	Amino acid transport and metabolism	Transmembrane amino acid transporter protein	Putative auxin transporter-like protein 4 OS=Oryza sativa subsp. japonica OX=39947 GN=Os11g0169200 PE=3 SV=1	gi|1102130439|ref|NP_001333913.1| auxin transporter-like protein 3 [Zea mays]
auxin-responsive protein IAA (AUX/IAA)
Zm00001d008201	20.6184	9.61208	-1.33695	4.2649e-06	down	--	--	Cellular Component: nucleus (GO:0005634);; Biological Process: transcription, DNA-templated (GO:0006351);; Biological Process: regulation of transcription, DNA-templated (GO:0006355);; Biological Process: auxin-activated signaling pathway (GO:0009734);;	K14484|2e-48|zma:103634643|K14484 IAA; auxin-responsive protein IAA	--	--	AUX/IAA family	Auxin-responsive protein IAA4 OS=Oryza sativa subsp. japonica OX=39947 GN=IAA4 PE=2 SV=1	gi|1142831092|ref|AQK89178.1| Auxin-responsive protein IAA20 [Zea mays]
Zm00001d018973	415.318	165.514	-1.54366	1.06624e-11	down	--	--	Cellular Component: nucleus (GO:0005634);; Biological Process: transcription, DNA-templated (GO:0006351);; Biological Process: regulation of transcription, DNA-templated (GO:0006355);; Biological Process: response to auxin (GO:0009733);; Biological Process: auxin-activated signaling pathway (GO:0009734);;	K14484|1e-146|zma:100280600|K14484 IAA; auxin-responsive protein IAA	--	--	AUX/IAA family	Auxin-responsive protein IAA24 OS=Oryza sativa subsp. japonica OX=39947 GN=IAA24 PE=2 SV=1	gi|226496283|ref|NP_001146991.1| IAA24 - auxin-responsive Aux/IAA family member [Zea mays]
Zm00001d036918	244.559	82.6606	-1.70796	0.000925456	down	--	--	Cellular Component: nucleus (GO:0005634);; Biological Process: transcription, DNA-templated (GO:0006351);; Biological Process: regulation of transcription, DNA-templated (GO:0006355);; Biological Process: auxin-activated signaling pathway (GO:0009734);;	K14484|1e-142|zma:100272577|K14484 IAA; auxin-responsive protein IAA	--	--	AUX/IAA family	Auxin-responsive protein IAA23 OS=Oryza sativa subsp. japonica OX=39947 GN=IAA23 PE=2 SV=1	gi|226508950|ref|NP_001140514.1| IAA23-auxin-responsive Aux/IAA family member [Zea mays]
Zm00001d039624	177.756	90.1101	-1.18601	1.23609e-05	down	[D]	Cell cycle control, cell division, chromosome partitioning	Cellular Component: nucleus (GO:0005634);; Biological Process: transcription, DNA-templated (GO:0006351);; Biological Process: regulation of transcription, DNA-templated (GO:0006355);; Biological Process: response to auxin (GO:0009733);; Biological Process: auxin-activated signaling pathway (GO:0009734);;	K14484|1e-155|zma:100193444|K14484 IAA; auxin-responsive protein IAA	--	--	AUX/IAA family	Auxin-responsive protein IAA1 OS=Oryza sativa subsp. japonica OX=39947 GN=IAA1 PE=2 SV=1	gi|212722440|ref|NP_001132035.1| IAA15-auxin-responsive Aux/IAA family member [Zea mays]
Zm00001d041418	104.802	30.6873	-2.0573	1.08735e-07	down	--	--	Cellular Component: nucleus (GO:0005634);; Biological Process: transcription, DNA-templated (GO:0006351);; Biological Process: regulation of transcription, DNA-templated (GO:0006355);; Biological Process: auxin-activated signaling pathway (GO:0009734);;	K14484|1e-167|zma:100192924|K14484 IAA; auxin-responsive protein IAA	--	--	AUX/IAA family	Auxin-responsive protein IAA31 OS=Oryza sativa subsp. japonica OX=39947 GN=IAA31 PE=2 SV=1	gi|212721726|ref|NP_001131580.1| uncharacterized protein LOC100192924 [Zea mays]
auxin responsive GH3 gene family (GH3)		#DIV/0!
Zm00001d010697	0.155637	3.81611	4.14176	0.00185722	up	--	--	Biological Process: response to light stimulus (GO:0009416);; Biological Process: response to auxin (GO:0009733);; Molecular Function: ligase activity (GO:0016874);;	K14487|0.0|zma:100280297|K14487 GH3; auxin responsive GH3 gene family	--	--	GH3 auxin-responsive promoter	Probable indole-3-acetic acid-amido synthetase GH3.4 OS=Oryza sativa subsp. japonica OX=39947 GN=GH3.4 PE=2 SV=1	gi|1142836525|ref|AQK94611.1| Indole-3-acetic acid-amido synthetase GH3.6 [Zea mays]
Zm00001d022017	3.20084	14.8563	2.07326	0.00197454	up	--	--	Molecular Function: ligase activity (GO:0016874);;	K14487|0.0|zma:100285387|K14487 GH3; auxin responsive GH3 gene family	--	--	GH3 auxin-responsive promoter	Probable indole-3-acetic acid-amido synthetase GH3.8 OS=Oryza sativa subsp. japonica OX=39947 GN=GH3.8 PE=2 SV=1	gi|930944872|ref|NP_001151752.2| indole-3-acetic acid-amido synthetase GH3.8 [Zea mays]
Zm00001d022473	0.990603	2.73483	1.30022	0.00056701	up	--	--	Biological Process: response to light stimulus (GO:0009416);; Biological Process: response to auxin (GO:0009733);; Molecular Function: ligase activity (GO:0016874);;	K14487|0.0|zma:103633549|K14487 GH3; auxin responsive GH3 gene family	--	--	GH3 auxin-responsive promoter	Probable indole-3-acetic acid-amido synthetase GH3.11 OS=Oryza sativa subsp. japonica OX=39947 GN=GH3.11 PE=2 SV=1	gi|670425659|ref|XP_008653453.1| probable indole-3-acetic acid-amido synthetase GH3.11 isoform X1 [Zea mays]
SAUR family protein (SAUR)
Zm00001d002374	0.045802	1.75811	5.16516	3.91381e-05	up	--	--	Cellular Component: cytoplasm (GO:0005737);; Biological Process: multicellular organism development (GO:0007275);; Biological Process: auxin-activated signaling pathway (GO:0009734);; Biological Process: regulation of growth (GO:0040008);;	K14488|1e-120|zma:100282558|K14488 SAUR; SAUR family protein	--	--	Auxin responsive protein	Auxin-responsive protein SAUR71 OS=Arabidopsis thaliana OX=3702 GN=SAUR71 PE=2 SV=1	gi|293333509|ref|NP_001168736.1| SAUR20 - auxin-responsive SAUR family member [Zea mays]
Zm00001d033464	0	2.00823	7.849	0.000106458	up	--	--	Cellular Component: cytoplasm (GO:0005737);; Biological Process: multicellular organism development (GO:0007275);; Biological Process: auxin-activated signaling pathway (GO:0009734);; Biological Process: regulation of growth (GO:0040008);;	K14488|2e-69|zma:100281007|K14488 SAUR; SAUR family protein	--	--	Auxin responsive protein	Auxin-responsive protein SAUR71 OS=Arabidopsis thaliana OX=3702 GN=SAUR71 PE=2 SV=1	gi|226501774|ref|NP_001147398.1| SAUR14 - auxin-responsive SAUR family member [Zea mays]
Zm00001d042292	0.139351	1.47735	3.15216	0.00192132	up	--	--	Cellular Component: cytoplasm (GO:0005737);; Biological Process: multicellular organism development (GO:0007275);; Biological Process: auxin-activated signaling pathway (GO:0009734);; Biological Process: regulation of growth (GO:0040008);;	K14488|1e-110|zma:109945306|K14488 SAUR; SAUR family protein	--	--	Auxin responsive protein	Auxin-responsive protein SAUR71 OS=Arabidopsis thaliana OX=3702 GN=SAUR71 PE=2 SV=1	gi|1162466226|ref|XP_020406737.1| auxin-responsive protein SAUR50 [Zea mays]
Zm00001d052148	0.165625	1.81311	3.06927	0.00070378	up	--	--	Cellular Component: nucleus (GO:0005634);; Cellular Component: cytoplasm (GO:0005737);; Biological Process: multicellular organism development (GO:0007275);; Biological Process: auxin-activated signaling pathway (GO:0009734);; Biological Process: regulation of growth (GO:0040008);; Biological Process: regulation of seedling development (GO:1900140);;	K14488|7e-84|zma:100280867|K14488 SAUR; SAUR family protein	--	--	Auxin responsive protein	Auxin-responsive protein SAUR32 OS=Arabidopsis thaliana OX=3702 GN=SAUR32 PE=2 SV=1	gi|1142692386|ref|AQK56312.1| SAUR12-auxin-responsive SAUR family member [Zea mays]
MES.Red_v_MES.White
#id	MES.Red-FPKM	MES.White-FPKM
auxin influx carrier (AUX1)
Zm00001d028401	1.91895	0.0468127	-4.9613	6.86188e-07	down	--	--	Biological Process: amino acid transmembrane transport (GO:0003333);; Cellular Component: plasma membrane (GO:0005886);; Biological Process: auxin-activated signaling pathway (GO:0009734);; Molecular Function: amino acid transmembrane transporter activity (GO:0015171);; Molecular Function: symporter activity (GO:0015293);; Cellular Component: integral component of membrane (GO:0016021);;	K13946|0.0|zma:100284071|K13946 AUX1; auxin influx carrier (AUX1 LAX family)	[E]	Amino acid transport and metabolism	Transmembrane amino acid transporter protein	Auxin transporter-like protein 3 OS=Oryza sativa subsp. japonica OX=39947 GN=Os10g0147400 PE=2 SV=1	gi|927669095|ref|NP_001150441.2| uncharacterized protein LOC100284071 [Zea mays]
Zm00001d030310	5.03953	0.00660067	-9.02643	5.61268e-12	down	--	--	Biological Process: amino acid transmembrane transport (GO:0003333);; Cellular Component: plasma membrane (GO:0005886);; Biological Process: auxin-activated signaling pathway (GO:0009734);; Molecular Function: amino acid transmembrane transporter activity (GO:0015171);; Molecular Function: symporter activity (GO:0015293);; Cellular Component: integral component of membrane (GO:0016021);;	K13946|0.0|zma:541998|K13946 AUX1; auxin influx carrier (AUX1 LAX family)	[E]	Amino acid transport and metabolism	Transmembrane amino acid transporter protein	Auxin transporter-like protein 3 OS=Oryza sativa subsp. japonica OX=39947 GN=Os10g0147400 PE=2 SV=1	gi|1142631721|ref|ONM00784.1| auxin import carrier1 [Zea mays]
auxin-responsive protein IAA (AUX/IAA)
Zm00001d008201	10.8923	20.6184	1.28768	0.00223546	up	--	--	Cellular Component: nucleus (GO:0005634);; Biological Process: transcription, DNA-templated (GO:0006351);; Biological Process: regulation of transcription, DNA-templated (GO:0006355);; Biological Process: auxin-activated signaling pathway (GO:0009734);;	K14484|2e-48|zma:103634643|K14484 IAA; auxin-responsive protein IAA	--	--	AUX/IAA family	Auxin-responsive protein IAA4 OS=Oryza sativa subsp. japonica OX=39947 GN=IAA4 PE=2 SV=1	gi|1142831092|ref|AQK89178.1| Auxin-responsive protein IAA20 [Zea mays]
Zm00001d018973	107.675	415.318	2.31274	2.21009e-16	up	--	--	Cellular Component: nucleus (GO:0005634);; Biological Process: transcription, DNA-templated (GO:0006351);; Biological Process: regulation of transcription, DNA-templated (GO:0006355);; Biological Process: response to auxin (GO:0009733);; Biological Process: auxin-activated signaling pathway (GO:0009734);;	K14484|1e-146|zma:100280600|K14484 IAA; auxin-responsive protein IAA	--	--	AUX/IAA family	Auxin-responsive protein IAA24 OS=Oryza sativa subsp. japonica OX=39947 GN=IAA24 PE=2 SV=1	gi|226496283|ref|NP_001146991.1| IAA24 - auxin-responsive Aux/IAA family member [Zea mays]
Zm00001d034463	2.43663	9.05841	2.25597	5.7669e-11	up	[E]	Amino acid transport and metabolism	Cellular Component: nucleus (GO:0005634);; Biological Process: transcription, DNA-templated (GO:0006351);; Biological Process: regulation of transcription, DNA-templated (GO:0006355);; Biological Process: response to auxin (GO:0009733);; Biological Process: auxin-activated signaling pathway (GO:0009734);;	K14484|1e-138|zma:100381959|K14484 IAA; auxin-responsive protein IAA	--	--	AUX/IAA family	Auxin-responsive protein IAA14 OS=Oryza sativa subsp. japonica OX=39947 GN=IAA14 PE=2 SV=1	gi|1142641278|ref|ONM10341.1| Aux/IAA-transcription factor5 [Zea mays]
Zm00001d037691	1.95663	5.02737	1.68765	0.00158091	up	[J]	Translation, ribosomal structure and biogenesis	Cellular Component: nucleus (GO:0005634);; Biological Process: transcription, DNA-templated (GO:0006351);; Biological Process: regulation of transcription, DNA-templated (GO:0006355);; Biological Process: auxin-activated signaling pathway (GO:0009734);;	K14484|1e-162|zma:100284398|K14484 IAA; auxin-responsive protein IAA	--	--	AUX/IAA family	Auxin-responsive protein IAA16 OS=Oryza sativa subsp. japonica OX=39947 GN=IAA16 PE=2 SV=1	gi|1142826483|ref|AQK84570.1| IAA16-auxin-responsive Aux/IAA family member [Zea mays]
Zm00001d037774	151.949	280.403	1.26789	0.00110314	up	--	--	Cellular Component: nucleus (GO:0005634);; Biological Process: transcription, DNA-templated (GO:0006351);; Biological Process: regulation of transcription, DNA-templated (GO:0006355);; Biological Process: response to auxin (GO:0009733);; Biological Process: auxin-activated signaling pathway (GO:0009734);;	K14484|1e-178|zma:100191581|K14484 IAA; auxin-responsive protein IAA	--	--	AUX/IAA family	Auxin-responsive protein IAA17 OS=Oryza sativa subsp. japonica OX=39947 GN=IAA17 PE=2 SV=1	gi|212275117|ref|NP_001130483.1| IAA17-auxin-responsive Aux/IAA family member [Zea mays]
Zm00001d039624	84.6872	177.756	1.4355	5.15518e-05	up	[D]	Cell cycle control, cell division, chromosome partitioning	Cellular Component: nucleus (GO:0005634);; Biological Process: transcription, DNA-templated (GO:0006351);; Biological Process: regulation of transcription, DNA-templated (GO:0006355);; Biological Process: response to auxin (GO:0009733);; Biological Process: auxin-activated signaling pathway (GO:0009734);;	K14484|1e-155|zma:100193444|K14484 IAA; auxin-responsive protein IAA	--	--	AUX/IAA family	Auxin-responsive protein IAA1 OS=Oryza sativa subsp. japonica OX=39947 GN=IAA1 PE=2 SV=1	gi|212722440|ref|NP_001132035.1| IAA15-auxin-responsive Aux/IAA family member [Zea mays]
Zm00001d000288	4.07887	0.74811	-2.07402	0.00762085	down	--	--	Cellular Component: nucleus (GO:0005634);; Biological Process: transcription, DNA-templated (GO:0006351);; Biological Process: regulation of transcription, DNA-templated (GO:0006355);; Biological Process: response to auxin (GO:0009733);; Biological Process: auxin-activated signaling pathway (GO:0009734);;	K14484|1e-146|zma:100282670|K14484 IAA; auxin-responsive protein IAA	--	--	AUX/IAA family	Auxin-responsive protein IAA20 OS=Oryza sativa subsp. japonica OX=39947 GN=IAA20 PE=2 SV=1	gi|670413351|ref|XP_008647869.1| uncharacterized protein LOC100282670 isoform X1 [Zea mays]
Zm00001d018414	11.9624	0.760688	-3.5893	2.25099e-10	down	--	--	Cellular Component: nucleus (GO:0005634);; Biological Process: transcription, DNA-templated (GO:0006351);; Biological Process: regulation of transcription, DNA-templated (GO:0006355);; Biological Process: response to auxin (GO:0009733);; Biological Process: auxin-activated signaling pathway (GO:0009734);;	K14484|1e-150|zma:100281448|K14484 IAA; auxin-responsive protein IAA	--	--	AUX/IAA family	Auxin-responsive protein IAA9 OS=Oryza sativa subsp. japonica OX=39947 GN=IAA9 PE=2 SV=1	gi|1200005223|ref|NP_001147838.2| IAA9 - auxin-responsive Aux/IAA family member [Zea mays]
Zm00001d021279	0.327512	0	-6.95935	0.0114808	down	--	--	Cellular Component: nucleus (GO:0005634);; Biological Process: transcription, DNA-templated (GO:0006351);; Biological Process: regulation of transcription, DNA-templated (GO:0006355);; Biological Process: response to auxin (GO:0009733);; Biological Process: auxin-activated signaling pathway (GO:0009734);;	K14484|1e-102|zma:100280783|K14484 IAA; auxin-responsive protein IAA	--	--	AUX/IAA family	Auxin-responsive protein IAA26 OS=Oryza sativa subsp. japonica OX=39947 GN=IAA26 PE=2 SV=1	gi|226503721|ref|NP_001147177.1| IAA26 - auxin-responsive Aux/IAA family member [Zea mays]
Zm00001d030993	6.71239	2.49198	-1.05308	5.28952e-05	down	--	--	Cellular Component: nucleus (GO:0005634);; Biological Process: transcription, DNA-templated (GO:0006351);; Biological Process: regulation of transcription, DNA-templated (GO:0006355);; Biological Process: auxin-activated signaling pathway (GO:0009734);;	K14484|1e-145|zma:100384587|K14484 IAA; auxin-responsive protein IAA	--	--	AUX/IAA family	Auxin-responsive protein IAA31 OS=Oryza sativa subsp. japonica OX=39947 GN=IAA31 PE=2 SV=1	gi|1142632806|ref|ONM01869.1| Auxin-responsive protein IAA4 [Zea mays]
Zm00001d033319	39.5348	8.15894	-1.91279	7.94792e-17	down	--	--	Cellular Component: nucleus (GO:0005634);; Biological Process: transcription, DNA-templated (GO:0006351);; Biological Process: regulation of transcription, DNA-templated (GO:0006355);; Biological Process: response to auxin (GO:0009733);; Biological Process: auxin-activated signaling pathway (GO:0009734);;	K14484|1e-157|zma:100216870|K14484 IAA; auxin-responsive protein IAA	--	--	AUX/IAA family	Auxin-responsive protein IAA12 OS=Oryza sativa subsp. japonica OX=39947 GN=IAA12 PE=2 SV=1	gi|223944691|ref|ACN26429.1| unknown [Zea mays]
transport inhibitor response 1 (TIR1)
Zm00001d010863	16.5615	2.64871	-2.2458	9.42237e-06	down	--	--	Molecular Function: inositol hexakisphosphate binding (GO:0000822);; Cellular Component: nucleus (GO:0005634);; Biological Process: auxin-activated signaling pathway (GO:0009734);; Molecular Function: auxin binding (GO:0010011);; Biological Process: protein ubiquitination (GO:0016567);; Cellular Component: SCF ubiquitin ligase complex (GO:0019005);;	K14485|0.0|zma:103635896|K14485 TIR1; transport inhibitor response 1	[R]	General function prediction only	Transport inhibitor response 1 protein domain;; F-box;; Leucine Rich repeats (2 copies);; Leucine Rich repeat;; F-box domain	Transport inhibitor response 1-like protein Os05g0150500 OS=Oryza sativa subsp. japonica OX=39947 GN=Os05g0150500 PE=2 SV=2	gi|670431796|ref|XP_008656496.1| transport inhibitor response 1-like protein Os05g0150500 [Zea mays]
auxin response factor (ARF)
Zm00001d001945	0.647008	0.0334423	-3.52765	6.88462e-05	down	--	--	Molecular Function: DNA binding (GO:0003677);; Cellular Component: nucleus (GO:0005634);; Biological Process: transcription, DNA-templated (GO:0006351);; Biological Process: regulation of transcription, DNA-templated (GO:0006355);; Biological Process: auxin-activated signaling pathway (GO:0009734);;	K14486|0.0|zma:100383226|K14486 K14486; auxin response factor	--	--	Auxin response factor;; B3 DNA binding domain;; AUX/IAA family	Auxin response factor 11 OS=Oryza sativa subsp. japonica OX=39947 GN=ARF11 PE=2 SV=1	gi|1142653218|ref|ONM12540.1| Auxin response factor 4 [Zea mays]
auxin responsive GH3 gene family (GH3)
Zm00001d010697	4.53848	0.155637	-4.46303	0.000301682	down	--	--	Biological Process: response to light stimulus (GO:0009416);; Biological Process: response to auxin (GO:0009733);; Molecular Function: ligase activity (GO:0016874);;	K14487|0.0|zma:100280297|K14487 GH3; auxin responsive GH3 gene family	--	--	GH3 auxin-responsive promoter	Probable indole-3-acetic acid-amido synthetase GH3.4 OS=Oryza sativa subsp. japonica OX=39947 GN=GH3.4 PE=2 SV=1	gi|1142836525|ref|AQK94611.1| Indole-3-acetic acid-amido synthetase GH3.6 [Zea mays]
Zm00001d022017	21.7573	3.20084	-2.40906	5.74305e-13	down	--	--	Molecular Function: ligase activity (GO:0016874);;	K14487|0.0|zma:100285387|K14487 GH3; auxin responsive GH3 gene family	--	--	GH3 auxin-responsive promoter	Probable indole-3-acetic acid-amido synthetase GH3.8 OS=Oryza sativa subsp. japonica OX=39947 GN=GH3.8 PE=2 SV=1	gi|930944872|ref|NP_001151752.2| indole-3-acetic acid-amido synthetase GH3.8 [Zea mays]
Zm00001d043350	2.08662	0.327627	-2.33007	0.0135832	down	--	--	Biological Process: response to light stimulus (GO:0009416);; Biological Process: response to auxin (GO:0009733);; Molecular Function: ligase activity (GO:0016874);;	K14487|0.0|zma:100383126|K14487 GH3; auxin responsive GH3 gene family	--	--	GH3 auxin-responsive promoter	Probable indole-3-acetic acid-amido synthetase GH3.2 OS=Oryza sativa subsp. japonica OX=39947 GN=GH3.2 PE=2 SV=1	gi|293335103|ref|NP_001169263.1| uncharacterized protein LOC100383126 [Zea mays]
SAUR family protein (SAUR)
Zm00001d017397	19.2789	40.9579	1.46325	0.00737921	up	--	--	Cellular Component: nucleus (GO:0005634);; Biological Process: multicellular organism development (GO:0007275);; Biological Process: auxin-activated signaling pathway (GO:0009734);; Biological Process: regulation of seed germination (GO:0010029);; Biological Process: regulation of growth (GO:0040008);; Biological Process: positive regulation of leaf senescence (GO:1900057);;	K14488|1e-146|zma:103627479|K14488 SAUR; SAUR family protein	--	--	Auxin responsive protein	Auxin-responsive protein SAUR36 OS=Arabidopsis thaliana OX=3702 GN=SAUR36 PE=2 SV=1	gi|670409534|ref|XP_008645998.1| auxin-responsive protein SAUR36 [Zea mays]
Zm00001d025947	0.322649	1.40724	2.48467	0.000264959	up	--	--	Cellular Component: nucleus (GO:0005634);; Biological Process: multicellular organism development (GO:0007275);; Biological Process: auxin-activated signaling pathway (GO:0009734);; Biological Process: regulation of seed germination (GO:0010029);; Biological Process: regulation of growth (GO:0040008);; Biological Process: positive regulation of leaf senescence (GO:1900057);;	K14488|1e-127|zma:100280805|K14488 SAUR; SAUR family protein	--	--	Auxin responsive protein	Auxin-responsive protein SAUR36 OS=Arabidopsis thaliana OX=3702 GN=SAUR36 PE=2 SV=1	gi|226507792|ref|NP_001147197.1| SAUR11 - auxin-responsive SAUR family member [Zea mays]
Zm00001d032475	194.929	654.843	2.10142	0.000391376	up	--	--	Cellular Component: nucleus (GO:0005634);; Cellular Component: cytoplasm (GO:0005737);; Biological Process: multicellular organism development (GO:0007275);; Biological Process: auxin-activated signaling pathway (GO:0009734);; Biological Process: regulation of growth (GO:0040008);; Biological Process: regulation of seedling development (GO:1900140);;	K14488|5e-94|zma:107546748|K14488 SAUR; SAUR family protein	--	--	Auxin responsive protein	Auxin-responsive protein SAUR32 OS=Arabidopsis thaliana OX=3702 GN=SAUR32 PE=2 SV=1	gi|1016841181|ref|NP_001309352.1| uncharacterized protein LOC107546748 [Zea mays]
Zm00001d046986	1.07161	2.28981	1.45748	0.00205063	up	[T]	Signal transduction mechanisms	Cellular Component: cytoplasm (GO:0005737);; Biological Process: multicellular organism development (GO:0007275);; Biological Process: auxin-activated signaling pathway (GO:0009734);; Biological Process: regulation of growth (GO:0040008);;	K14488|6e-98|zma:100281845|K14488 SAUR; SAUR family protein	--	--	Auxin responsive protein	Auxin-responsive protein SAUR72 OS=Arabidopsis thaliana OX=3702 GN=SAUR72 PE=2 SV=1	gi|1236486858|ref|NP_001148237.2| SAUR25 - auxin-responsive SAUR family member [Zea mays]
Zm00001d001963	1.09388	0.0642023	-3.74838	0.012558	down	[R]	General function prediction only	Biological Process: auxin-activated signaling pathway (GO:0009734);;	K14488|5e-99|zma:103645804|K14488 SAUR; SAUR family protein	--	--	Auxin responsive protein	Auxin-induced protein X10A OS=Glycine max OX=3847 PE=2 SV=1	gi|1142653270|ref|ONM12592.1| SAUR-like auxin-responsive protein family [Zea mays]
Zm00001d001964	5.53881	0.128516	-4.94455	4.88848e-10	down	--	--	Biological Process: response to auxin (GO:0009733);;	K14488|1e-102|zma:103645805|K14488 SAUR; SAUR family protein	--	--	Auxin responsive protein	Indole-3-acetic acid-induced protein ARG7 OS=Vigna radiata var. radiata OX=3916 GN=ARG7 PE=2 SV=1	gi|670374751|ref|XP_008668747.1| indole-3-acetic acid-induced protein ARG7 [Zea mays]
Zm00001d002374	1.80874	0.045802	-4.96223	6.65345e-07	down	--	--	Cellular Component: cytoplasm (GO:0005737);; Biological Process: multicellular organism development (GO:0007275);; Biological Process: auxin-activated signaling pathway (GO:0009734);; Biological Process: regulation of growth (GO:0040008);;	K14488|1e-120|zma:100282558|K14488 SAUR; SAUR family protein	--	--	Auxin responsive protein	Auxin-responsive protein SAUR71 OS=Arabidopsis thaliana OX=3702 GN=SAUR71 PE=2 SV=1	gi|293333509|ref|NP_001168736.1| SAUR20 - auxin-responsive SAUR family member [Zea mays]
Zm00001d004384	4.59462	0.0961407	-4.96083	8.36886e-08	down	[M]	Cell wall/membrane/envelope biogenesis	Biological Process: auxin-activated signaling pathway (GO:0009734);;	K14488|2e-91|zma:103646803|K14488 SAUR; SAUR family protein	--	--	Auxin responsive protein	Auxin-induced protein 10A5 OS=Glycine max OX=3847 PE=2 SV=1	gi|670377160|ref|XP_008669682.1| auxin-induced protein 15A [Zea mays]
Zm00001d005803	0.715796	0	-7.40745	1.44255e-05	down	[I]	Lipid transport and metabolism	Biological Process: auxin-activated signaling pathway (GO:0009734);; Biological Process: regulation of growth (GO:0040008);;	K14488|1e-134|zma:103647454|K14488 SAUR; SAUR family protein	--	--	Auxin responsive protein	Auxin-responsive protein SAUR50 OS=Arabidopsis thaliana OX=3702 GN=SAUR50 PE=1 SV=1	gi|1142662817|ref|ONM22139.1| SAUR-like auxin-responsive protein family [Zea mays]
Zm00001d020606	6.92601	0.22755	-4.47868	0.00019503	down	--	--	Biological Process: auxin-activated signaling pathway (GO:0009734);; Biological Process: regulation of growth (GO:0040008);;	K14488|1e-135|zma:103632809|K14488 SAUR; SAUR family protein	--	--	Auxin responsive protein	Auxin-responsive protein SAUR50 OS=Arabidopsis thaliana OX=3702 GN=SAUR50 PE=1 SV=1	gi|1142856764|ref|ONM55248.1| SAUR-like auxin-responsive protein family [Zea mays]
Zm00001d026262	1.45907	0.0938117	-3.38562	0.00340976	down	--	--	Cellular Component: cytoplasm (GO:0005737);; Biological Process: multicellular organism development (GO:0007275);; Biological Process: auxin-activated signaling pathway (GO:0009734);; Biological Process: regulation of growth (GO:0040008);;	K14488|1e-124|zma:100284202|K14488 SAUR; SAUR family protein	--	--	Auxin responsive protein	Auxin-responsive protein SAUR71 OS=Arabidopsis thaliana OX=3702 GN=SAUR71 PE=2 SV=1	gi|226507274|ref|NP_001150569.1| SAUR20 - auxin-responsive SAUR family member [Zea mays]
Zm00001d026308	9.61203	2.0693	-1.81972	6.31792e-05	down	[P]	Inorganic ion transport and metabolism	Cellular Component: cytoplasm (GO:0005737);; Biological Process: auxin-activated signaling pathway (GO:0009734);; Biological Process: positive gravitropism (GO:0009958);; Biological Process: cell growth (GO:0016049);; Biological Process: regulation of growth (GO:0040008);; Biological Process: auxin transport (GO:0060918);; Biological Process: root radial pattern formation (GO:0090057);;	K14488|2e-86|zma:103642058|K14488 SAUR; SAUR family protein	--	--	Auxin responsive protein	Auxin-responsive protein SAUR41 OS=Arabidopsis thaliana OX=3702 GN=SAUR41 PE=2 SV=1	gi|670446790|ref|XP_008663600.1| auxin-responsive protein SAUR71 [Zea mays]
Zm00001d026530	1.63913	0.276169	-2.13721	0.0061352	down	--	--	Biological Process: response to auxin (GO:0009733);;	K14488|1e-106|zma:103642161|K14488 SAUR; SAUR family protein	--	--	Auxin responsive protein	Indole-3-acetic acid-induced protein ARG7 OS=Vigna radiata var. radiata OX=3916 GN=ARG7 PE=2 SV=1	gi|219885753|ref|ACL53251.1| unknown [Zea mays]
Zm00001d033464	0.515923	0	-5.96719	0.00266576	down	--	--	Cellular Component: cytoplasm (GO:0005737);; Biological Process: multicellular organism development (GO:0007275);; Biological Process: auxin-activated signaling pathway (GO:0009734);; Biological Process: regulation of growth (GO:0040008);;	K14488|2e-69|zma:100281007|K14488 SAUR; SAUR family protein	--	--	Auxin responsive protein	Auxin-responsive protein SAUR71 OS=Arabidopsis thaliana OX=3702 GN=SAUR71 PE=2 SV=1	gi|226501774|ref|NP_001147398.1| SAUR14 - auxin-responsive SAUR family member [Zea mays]
Zm00001d049659	1.49486	0.070524	-4.01325	0.000472135	down	--	--	Biological Process: response to auxin (GO:0009733);;	K14488|7e-72|zma:103653123|K14488 SAUR; SAUR family protein	--	--	Auxin responsive protein	Indole-3-acetic acid-induced protein ARG7 OS=Vigna radiata var. radiata OX=3916 GN=ARG7 PE=2 SV=1	gi|670395939|ref|XP_008678309.1| auxin-induced protein 15A [Zea mays]
Zm00001d051802	0.659615	0	-6.43249	0.00154214	down	--	--	Biological Process: auxin-activated signaling pathway (GO:0009734);; Biological Process: regulation of growth (GO:0040008);;	K14488|7e-79|zma:100381449|K14488 SAUR; SAUR family protein	--	--	Auxin responsive protein	Auxin-responsive protein SAUR50 OS=Arabidopsis thaliana OX=3702 GN=SAUR50 PE=1 SV=1	gi|293335985|ref|NP_001167758.1| uncharacterized protein LOC100381449 [Zea mays]
MES.Blue_v_MES.White
#id	MES.Blue-FPKM	MES.White-FPKM	log2FoldChange	pvalue	significant	COG_class	COG_class_annotation	GO_annotation	KEGG_annotation	KOG_class	KOG_class_annotation	Pfam_annotation	Swissprot_annotation	nr_annotation
auxin influx carrier (AUX1)
Zm00001d028401	2.30894	0.0468127	-5.20012	1.18127e-06	down	--	--	Biological Process: amino acid transmembrane transport (GO:0003333);; Cellular Component: plasma membrane (GO:0005886);; Biological Process: auxin-activated signaling pathway (GO:0009734);; Molecular Function: amino acid transmembrane transporter activity (GO:0015171);; Molecular Function: symporter activity (GO:0015293);; Cellular Component: integral component of membrane (GO:0016021);;	K13946|0.0|zma:100284071|K13946 AUX1; auxin influx carrier (AUX1 LAX family)	[E]	Amino acid transport and metabolism	Transmembrane amino acid transporter protein	Auxin transporter-like protein 3 OS=Oryza sativa subsp. japonica OX=39947 GN=Os10g0147400 PE=2 SV=1	gi|927669095|ref|NP_001150441.2| uncharacterized protein LOC100284071 [Zea mays]
Zm00001d030310	13.3654	0.00660067	-10.3877	1.42881e-22	down	--	--	Biological Process: amino acid transmembrane transport (GO:0003333);; Cellular Component: plasma membrane (GO:0005886);; Biological Process: auxin-activated signaling pathway (GO:0009734);; Molecular Function: amino acid transmembrane transporter activity (GO:0015171);; Molecular Function: symporter activity (GO:0015293);; Cellular Component: integral component of membrane (GO:0016021);;	K13946|0.0|zma:541998|K13946 AUX1; auxin influx carrier (AUX1 LAX family)	[E]	Amino acid transport and metabolism	Transmembrane amino acid transporter protein	Auxin transporter-like protein 3 OS=Oryza sativa subsp. japonica OX=39947 GN=Os10g0147400 PE=2 SV=1	gi|1142631721|ref|ONM00784.1| auxin import carrier1 [Zea mays]
transport inhibitor response 1 (TIR1)
Zm00001d010863	14.2143	2.64871	-1.95451	1.14923e-05	down	--	--	Molecular Function: inositol hexakisphosphate binding (GO:0000822);; Cellular Component: nucleus (GO:0005634);; Biological Process: auxin-activated signaling pathway (GO:0009734);; Molecular Function: auxin binding (GO:0010011);; Biological Process: protein ubiquitination (GO:0016567);; Cellular Component: SCF ubiquitin ligase complex (GO:0019005);;	K14485|0.0|zma:103635896|K14485 TIR1; transport inhibitor response 1	[R]	General function prediction only	Transport inhibitor response 1 protein domain;; F-box;; Leucine Rich repeats (2 copies);; Leucine Rich repeat;; F-box domain	Transport inhibitor response 1-like protein Os05g0150500 OS=Oryza sativa subsp. japonica OX=39947 GN=Os05g0150500 PE=2 SV=2	gi|670431796|ref|XP_008656496.1| transport inhibitor response 1-like protein Os05g0150500 [Zea mays]
auxin-responsive protein IAA (AUX/IAA)
Zm00001d008201	13.7071	20.6184	1.05044	0.00692281	up	--	--	Cellular Component: nucleus (GO:0005634);; Biological Process: transcription, DNA-templated (GO:0006351);; Biological Process: regulation of transcription, DNA-templated (GO:0006355);; Biological Process: auxin-activated signaling pathway (GO:0009734);;	K14484|2e-48|zma:103634643|K14484 IAA; auxin-responsive protein IAA	--	--	AUX/IAA family	Auxin-responsive protein IAA4 OS=Oryza sativa subsp. japonica OX=39947 GN=IAA4 PE=2 SV=1	gi|1142831092|ref|AQK89178.1| Auxin-responsive protein IAA20 [Zea mays]
Zm00001d010411	28.4955	58.2499	1.48828	3.9139e-06	up	--	--	Cellular Component: nucleus (GO:0005634);; Biological Process: transcription, DNA-templated (GO:0006351);; Biological Process: regulation of transcription, DNA-templated (GO:0006355);; Biological Process: response to auxin (GO:0009733);; Biological Process: auxin-activated signaling pathway (GO:0009734);;	K14484|1e-170|zma:100274569|K14484 IAA; auxin-responsive protein IAA	--	--	AUX/IAA family	Auxin-responsive protein IAA17 OS=Oryza sativa subsp. japonica OX=39947 GN=IAA17 PE=2 SV=1	gi|1142835904|ref|AQK93990.1| Auxin-responsive protein IAA27 [Zea mays]
Zm00001d018973	107.736	415.318	2.40092	5.81986e-26	up	--	--	Cellular Component: nucleus (GO:0005634);; Biological Process: transcription, DNA-templated (GO:0006351);; Biological Process: regulation of transcription, DNA-templated (GO:0006355);; Biological Process: response to auxin (GO:0009733);; Biological Process: auxin-activated signaling pathway (GO:0009734);;	K14484|1e-146|zma:100280600|K14484 IAA; auxin-responsive protein IAA	--	--	AUX/IAA family	Auxin-responsive protein IAA24 OS=Oryza sativa subsp. japonica OX=39947 GN=IAA24 PE=2 SV=1	gi|226496283|ref|NP_001146991.1| IAA24 - auxin-responsive Aux/IAA family member [Zea mays]
Zm00001d034463	3.03291	9.05841	1.99972	0.000481088	up	[E]	Amino acid transport and metabolism	Cellular Component: nucleus (GO:0005634);; Biological Process: transcription, DNA-templated (GO:0006351);; Biological Process: regulation of transcription, DNA-templated (GO:0006355);; Biological Process: response to auxin (GO:0009733);; Biological Process: auxin-activated signaling pathway (GO:0009734);;	K14484|1e-138|zma:100381959|K14484 IAA; auxin-responsive protein IAA	--	--	AUX/IAA family	Auxin-responsive protein IAA14 OS=Oryza sativa subsp. japonica OX=39947 GN=IAA14 PE=2 SV=1	gi|1142641278|ref|ONM10341.1| Aux/IAA-transcription factor5 [Zea mays]
Zm00001d036918	82.754	244.559	2.02326	2.46133e-05	up	--	--	Cellular Component: nucleus (GO:0005634);; Biological Process: transcription, DNA-templated (GO:0006351);; Biological Process: regulation of transcription, DNA-templated (GO:0006355);; Biological Process: auxin-activated signaling pathway (GO:0009734);;	K14484|1e-142|zma:100272577|K14484 IAA; auxin-responsive protein IAA	--	--	AUX/IAA family	Auxin-responsive protein IAA23 OS=Oryza sativa subsp. japonica OX=39947 GN=IAA23 PE=2 SV=1	gi|226508950|ref|NP_001140514.1| IAA23-auxin-responsive Aux/IAA family member [Zea mays]
Zm00001d037774	162.406	280.403	1.26947	0.00327314	up	--	--	Cellular Component: nucleus (GO:0005634);; Biological Process: transcription, DNA-templated (GO:0006351);; Biological Process: regulation of transcription, DNA-templated (GO:0006355);; Biological Process: response to auxin (GO:0009733);; Biological Process: auxin-activated signaling pathway (GO:0009734);;	K14484|1e-178|zma:100191581|K14484 IAA; auxin-responsive protein IAA	--	--	AUX/IAA family	Auxin-responsive protein IAA17 OS=Oryza sativa subsp. japonica OX=39947 GN=IAA17 PE=2 SV=1	gi|212275117|ref|NP_001130483.1| IAA17-auxin-responsive Aux/IAA family member [Zea mays]
Zm00001d039624	72.0681	177.756	1.76184	2.18729e-07	up	[D]	Cell cycle control, cell division, chromosome partitioning	Cellular Component: nucleus (GO:0005634);; Biological Process: transcription, DNA-templated (GO:0006351);; Biological Process: regulation of transcription, DNA-templated (GO:0006355);; Biological Process: response to auxin (GO:0009733);; Biological Process: auxin-activated signaling pathway (GO:0009734);;	K14484|1e-155|zma:100193444|K14484 IAA; auxin-responsive protein IAA	--	--	AUX/IAA family	Auxin-responsive protein IAA1 OS=Oryza sativa subsp. japonica OX=39947 GN=IAA1 PE=2 SV=1	gi|212722440|ref|NP_001132035.1| IAA15-auxin-responsive Aux/IAA family member [Zea mays]
Zm00001d041418	54.4769	104.802	1.39256	3.32161e-06	up	--	--	Cellular Component: nucleus (GO:0005634);; Biological Process: transcription, DNA-templated (GO:0006351);; Biological Process: regulation of transcription, DNA-templated (GO:0006355);; Biological Process: auxin-activated signaling pathway (GO:0009734);;	K14484|1e-167|zma:100192924|K14484 IAA; auxin-responsive protein IAA	--	--	AUX/IAA family	Auxin-responsive protein IAA31 OS=Oryza sativa subsp. japonica OX=39947 GN=IAA31 PE=2 SV=1	gi|212721726|ref|NP_001131580.1| uncharacterized protein LOC100192924 [Zea mays]
Zm00001d004697	1.28287	0.156815	-2.54206	0.0055293	down	--	--	Cellular Component: nucleus (GO:0005634);; Biological Process: transcription, DNA-templated (GO:0006351);; Biological Process: regulation of transcription, DNA-templated (GO:0006355);; Biological Process: auxin-activated signaling pathway (GO:0009734);;	K14484|0.0|zma:100285207|K14484 IAA; auxin-responsive protein IAA	--	--	AUX/IAA family	Auxin-responsive protein IAA27 OS=Oryza sativa subsp. japonica OX=39947 GN=IAA27 PE=2 SV=2	gi|1142660110|ref|ONM19432.1| IAA27-auxin-responsive Aux/IAA family member [Zea mays]
Zm00001d021279	0.338264	0	-7.08715	4.81435e-05	down	--	--	Cellular Component: nucleus (GO:0005634);; Biological Process: transcription, DNA-templated (GO:0006351);; Biological Process: regulation of transcription, DNA-templated (GO:0006355);; Biological Process: response to auxin (GO:0009733);; Biological Process: auxin-activated signaling pathway (GO:0009734);;	K14484|1e-102|zma:100280783|K14484 IAA; auxin-responsive protein IAA	--	--	AUX/IAA family	Auxin-responsive protein IAA26 OS=Oryza sativa subsp. japonica OX=39947 GN=IAA26 PE=2 SV=1	gi|226503721|ref|NP_001147177.1| IAA26 - auxin-responsive Aux/IAA family member [Zea mays]
Zm00001d033319	31.1986	8.15894	-1.48879	6.56255e-05	down	--	--	Cellular Component: nucleus (GO:0005634);; Biological Process: transcription, DNA-templated (GO:0006351);; Biological Process: regulation of transcription, DNA-templated (GO:0006355);; Biological Process: response to auxin (GO:0009733);; Biological Process: auxin-activated signaling pathway (GO:0009734);;	K14484|1e-157|zma:100216870|K14484 IAA; auxin-responsive protein IAA	--	--	AUX/IAA family	Auxin-responsive protein IAA12 OS=Oryza sativa subsp. japonica OX=39947 GN=IAA12 PE=2 SV=1	gi|223944691|ref|ACN26429.1| unknown [Zea mays]
auxin response factor (ARF)
Zm00001d001945	1.2552	0.0334423	-4.26395	3.13448e-05	down	--	--	Molecular Function: DNA binding (GO:0003677);; Cellular Component: nucleus (GO:0005634);; Biological Process: transcription, DNA-templated (GO:0006351);; Biological Process: regulation of transcription, DNA-templated (GO:0006355);; Biological Process: auxin-activated signaling pathway (GO:0009734);;	K14486|0.0|zma:100383226|K14486 K14486; auxin response factor	--	--	Auxin response factor;; B3 DNA binding domain;; AUX/IAA family	Auxin response factor 11 OS=Oryza sativa subsp. japonica OX=39947 GN=ARF11 PE=2 SV=1	gi|1142653218|ref|ONM12540.1| Auxin response factor 4 [Zea mays]
auxin responsive GH3 gene family (GH3)
Zm00001d006753	12.7535	29.2446	1.65185	4.62351e-05	up	--	--	Molecular Function: ligase activity (GO:0016874);;	K14487|0.0|zma:100280445|K14487 GH3; auxin responsive GH3 gene family	--	--	GH3 auxin-responsive promoter	Probable indole-3-acetic acid-amido synthetase GH3.8 OS=Oryza sativa subsp. japonica OX=39947 GN=GH3.8 PE=2 SV=1	gi|1210673712|ref|NP_001146837.2| indole-3-acetic acid amido synthetase [Zea mays]
Zm00001d029577	3.35495	7.05369	1.40095	0.000796606	up	--	--	Molecular Function: ligase activity (GO:0016874);;	K14487|0.0|zma:107275219|K14487 GH3; auxin responsive GH3 gene family	--	--	GH3 auxin-responsive promoter	Probable indole-3-acetic acid-amido synthetase GH3.8 OS=Oryza sativa subsp. japonica OX=39947 GN=GH3.8 PE=2 SV=1	gi|1142629972|ref|ONL99034.1| hypothetical protein ZEAMMB73_Zm00001d029577, partial [Zea mays]
Zm00001d007395	2.30385	0.468049	-1.84105	2.95009e-07	down	--	--	Cellular Component: nucleus (GO:0005634);; Cellular Component: cytoplasm (GO:0005737);; Biological Process: response to auxin (GO:0009733);; Biological Process: auxin homeostasis (GO:0010252);; Molecular Function: indole-3-acetic acid amido synthetase activity (GO:0010279);;	K14487|0.0|zma:103648032|K14487 GH3; auxin responsive GH3 gene family	--	--	GH3 auxin-responsive promoter	Indole-3-acetic acid-amido synthetase GH3.17 OS=Arabidopsis thaliana OX=3702 GN=GH3.17 PE=1 SV=1	gi|1142667382|ref|ONM26704.1| Indole-3-acetic acid-amido synthetase GH3.17 [Zea mays]
Zm00001d010697	2.27728	0.155637	-3.40422	0.0013286	down	--	--	Biological Process: response to light stimulus (GO:0009416);; Biological Process: response to auxin (GO:0009733);; Molecular Function: ligase activity (GO:0016874);;	K14487|0.0|zma:100280297|K14487 GH3; auxin responsive GH3 gene family	--	--	GH3 auxin-responsive promoter	Probable indole-3-acetic acid-amido synthetase GH3.4 OS=Oryza sativa subsp. japonica OX=39947 GN=GH3.4 PE=2 SV=1	gi|1142836525|ref|AQK94611.1| Indole-3-acetic acid-amido synthetase GH3.6 [Zea mays]
Zm00001d022017	13.7135	3.20084	-1.68615	0.00674396	down	--	--	Molecular Function: ligase activity (GO:0016874);;	K14487|0.0|zma:100285387|K14487 GH3; auxin responsive GH3 gene family	--	--	GH3 auxin-responsive promoter	Probable indole-3-acetic acid-amido synthetase GH3.8 OS=Oryza sativa subsp. japonica OX=39947 GN=GH3.8 PE=2 SV=1	gi|930944872|ref|NP_001151752.2| indole-3-acetic acid-amido synthetase GH3.8 [Zea mays]
Zm00001d043244	0.967055	0.0629923	-3.43597	0.000290008	down	--	--	Biological Process: response to light stimulus (GO:0009416);; Biological Process: response to auxin (GO:0009733);; Molecular Function: ligase activity (GO:0016874);;	K14487|0.0|zma:103651132|K14487 GH3; auxin responsive GH3 gene family	--	--	GH3 auxin-responsive promoter	Probable indole-3-acetic acid-amido synthetase GH3.1 OS=Oryza sativa subsp. japonica OX=39947 GN=GH3.1 PE=2 SV=1	gi|670389057|ref|XP_008674951.1| probable indole-3-acetic acid-amido synthetase GH3.1 [Zea mays]
SAUR family protein (SAUR)
Zm00001d013869	19.0411	37.7446	1.44756	0.00031676	up	--	--	Cellular Component: nucleus (GO:0005634);; Cellular Component: cytoplasm (GO:0005737);; Biological Process: multicellular organism development (GO:0007275);; Biological Process: auxin-activated signaling pathway (GO:0009734);; Biological Process: regulation of growth (GO:0040008);; Biological Process: regulation of seedling development (GO:1900140);;	K14488|9e-98|zma:100191931|K14488 SAUR; SAUR family protein	--	--	Auxin responsive protein	Auxin-responsive protein SAUR32 OS=Arabidopsis thaliana OX=3702 GN=SAUR32 PE=2 SV=1	gi|212275760|ref|NP_001130827.1| SAUR56-auxin-responsive SAUR family member [Zea mays]
Zm00001d014682	1.52892	10.2716	3.1814	1.82056e-08	up	--	--	Biological Process: multicellular organism development (GO:0007275);; Biological Process: auxin-activated signaling pathway (GO:0009734);; Cellular Component: extrinsic component of plasma membrane (GO:0019897);; Biological Process: positive regulation of cell growth (GO:0030307);; Biological Process: regulation of auxin polar transport (GO:2000012);;	K14488|3e-89|zma:103626407|K14488 SAUR; SAUR family protein	--	--	Auxin responsive protein	Auxin-responsive protein SAUR19 OS=Arabidopsis thaliana OX=3702 GN=SAUR19 PE=2 SV=1	gi|670407075|ref|XP_008645034.1| auxin-responsive protein SAUR19 [Zea mays]
Zm00001d017397	13.0819	40.9579	2.08355	0.00267993	up	--	--	Cellular Component: nucleus (GO:0005634);; Biological Process: multicellular organism development (GO:0007275);; Biological Process: auxin-activated signaling pathway (GO:0009734);; Biological Process: regulation of seed germination (GO:0010029);; Biological Process: regulation of growth (GO:0040008);; Biological Process: positive regulation of leaf senescence (GO:1900057);;	K14488|1e-146|zma:103627479|K14488 SAUR; SAUR family protein	--	--	Auxin responsive protein	Auxin-responsive protein SAUR36 OS=Arabidopsis thaliana OX=3702 GN=SAUR36 PE=2 SV=1	gi|670409534|ref|XP_008645998.1| auxin-responsive protein SAUR36 [Zea mays]
Zm00001d025947	0.110641	1.40724	3.90032	5.93457e-06	up	--	--	Cellular Component: nucleus (GO:0005634);; Biological Process: multicellular organism development (GO:0007275);; Biological Process: auxin-activated signaling pathway (GO:0009734);; Biological Process: regulation of seed germination (GO:0010029);; Biological Process: regulation of growth (GO:0040008);; Biological Process: positive regulation of leaf senescence (GO:1900057);;	K14488|1e-127|zma:100280805|K14488 SAUR; SAUR family protein	--	--	Auxin responsive protein	Auxin-responsive protein SAUR36 OS=Arabidopsis thaliana OX=3702 GN=SAUR36 PE=2 SV=1	gi|226507792|ref|NP_001147197.1| SAUR11 - auxin-responsive SAUR family member [Zea mays]
Zm00001d032475	151.135	654.843	2.56372	3.01198e-08	up	--	--	Cellular Component: nucleus (GO:0005634);; Cellular Component: cytoplasm (GO:0005737);; Biological Process: multicellular organism development (GO:0007275);; Biological Process: auxin-activated signaling pathway (GO:0009734);; Biological Process: regulation of growth (GO:0040008);; Biological Process: regulation of seedling development (GO:1900140);;	K14488|5e-94|zma:107546748|K14488 SAUR; SAUR family protein	--	--	Auxin responsive protein	Auxin-responsive protein SAUR32 OS=Arabidopsis thaliana OX=3702 GN=SAUR32 PE=2 SV=1	gi|1016841181|ref|NP_001309352.1| uncharacterized protein LOC107546748 [Zea mays]
Zm00001d046986	1.08461	2.28981	1.53333	0.0128427	up	[T]	Signal transduction mechanisms	Cellular Component: cytoplasm (GO:0005737);; Biological Process: multicellular organism development (GO:0007275);; Biological Process: auxin-activated signaling pathway (GO:0009734);; Biological Process: regulation of growth (GO:0040008);;	K14488|6e-98|zma:100281845|K14488 SAUR; SAUR family protein	--	--	Auxin responsive protein	Auxin-responsive protein SAUR72 OS=Arabidopsis thaliana OX=3702 GN=SAUR72 PE=2 SV=1	gi|1236486858|ref|NP_001148237.2| SAUR25 - auxin-responsive SAUR family member [Zea mays]
Zm00001d053815	1.01387	2.5892	1.77394	0.00697115	up	[T]	Signal transduction mechanisms	Cellular Component: cytoplasm (GO:0005737);; Biological Process: multicellular organism development (GO:0007275);; Biological Process: auxin-activated signaling pathway (GO:0009734);; Biological Process: regulation of growth (GO:0040008);;	K14488|5e-89|zma:103654889|K14488 SAUR; SAUR family protein	--	--	Auxin responsive protein	Auxin-responsive protein SAUR71 OS=Arabidopsis thaliana OX=3702 GN=SAUR71 PE=2 SV=1	gi|670400130|ref|XP_008679926.1| auxin-responsive protein SAUR71 [Zea mays]
Zm00001d001964	4.44599	0.128516	-4.58426	1.72049e-07	down	--	--	Biological Process: response to auxin (GO:0009733);;	K14488|1e-102|zma:103645805|K14488 SAUR; SAUR family protein	--	--	Auxin responsive protein	Indole-3-acetic acid-induced protein ARG7 OS=Vigna radiata var. radiata OX=3916 GN=ARG7 PE=2 SV=1	gi|670374751|ref|XP_008668747.1| indole-3-acetic acid-induced protein ARG7 [Zea mays]
Zm00001d002374	1.1936	0.045802	-4.28402	0.000144856	down	--	--	Cellular Component: cytoplasm (GO:0005737);; Biological Process: multicellular organism development (GO:0007275);; Biological Process: auxin-activated signaling pathway (GO:0009734);; Biological Process: regulation of growth (GO:0040008);;	K14488|1e-120|zma:100282558|K14488 SAUR; SAUR family protein	--	--	Auxin responsive protein	Auxin-responsive protein SAUR71 OS=Arabidopsis thaliana OX=3702 GN=SAUR71 PE=2 SV=1	gi|293333509|ref|NP_001168736.1| SAUR20 - auxin-responsive SAUR family member [Zea mays]
Zm00001d002826	0.671484	0.070417	-2.65374	0.00525057	down	--	--	Cellular Component: nucleus (GO:0005634);; Biological Process: multicellular organism development (GO:0007275);; Biological Process: auxin-activated signaling pathway (GO:0009734);; Biological Process: regulation of seed germination (GO:0010029);; Biological Process: regulation of growth (GO:0040008);; Biological Process: positive regulation of leaf senescence (GO:1900057);;	K14488|1e-133|zma:103646147|K14488 SAUR; SAUR family protein	--	--	Auxin responsive protein	Auxin-responsive protein SAUR36 OS=Arabidopsis thaliana OX=3702 GN=SAUR36 PE=2 SV=1	gi|1061214097|ref|NP_001317586.1| uncharacterized LOC103646147 [Zea mays]
Zm00001d004384	1.98265	0.0961407	-3.67438	0.000255401	down	[M]	Cell wall/membrane/envelope biogenesis	Biological Process: auxin-activated signaling pathway (GO:0009734);;	K14488|2e-91|zma:103646803|K14488 SAUR; SAUR family protein	--	--	Auxin responsive protein	Auxin-induced protein 10A5 OS=Glycine max OX=3847 PE=2 SV=1	gi|670377160|ref|XP_008669682.1| auxin-induced protein 15A [Zea mays]
Zm00001d020606	6.30783	0.22755	-4.27415	9.90385e-05	down	--	--	Biological Process: auxin-activated signaling pathway (GO:0009734);; Biological Process: regulation of growth (GO:0040008);;	K14488|1e-135|zma:103632809|K14488 SAUR; SAUR family protein	--	--	Auxin responsive protein	Auxin-responsive protein SAUR50 OS=Arabidopsis thaliana OX=3702 GN=SAUR50 PE=1 SV=1	gi|1142856764|ref|ONM55248.1| SAUR-like auxin-responsive protein family [Zea mays]
Zm00001d026262	1.95523	0.0938117	-3.72641	0.000269561	down	--	--	Cellular Component: cytoplasm (GO:0005737);; Biological Process: multicellular organism development (GO:0007275);; Biological Process: auxin-activated signaling pathway (GO:0009734);; Biological Process: regulation of growth (GO:0040008);;	K14488|1e-124|zma:100284202|K14488 SAUR; SAUR family protein	--	--	Auxin responsive protein	Auxin-responsive protein SAUR71 OS=Arabidopsis thaliana OX=3702 GN=SAUR71 PE=2 SV=1	gi|226507274|ref|NP_001150569.1| SAUR20 - auxin-responsive SAUR family member [Zea mays]
Zm00001d026530	4.05981	0.276169	-3.3428	7.5726e-05	down	--	--	Biological Process: response to auxin (GO:0009733);;	K14488|1e-106|zma:103642161|K14488 SAUR; SAUR family protein	--	--	Auxin responsive protein	Indole-3-acetic acid-induced protein ARG7 OS=Vigna radiata var. radiata OX=3916 GN=ARG7 PE=2 SV=1	gi|219885753|ref|ACL53251.1| unknown [Zea mays]
Zm00001d031146	0.514088	0	-5.92024	0.00216942	down	[R]	General function prediction only	Cellular Component: cytoplasm (GO:0005737);; Biological Process: multicellular organism development (GO:0007275);; Biological Process: auxin-activated signaling pathway (GO:0009734);; Biological Process: regulation of growth (GO:0040008);;	K14488|2e-77|zma:103640641|K14488 SAUR; SAUR family protein	--	--	Auxin responsive protein	Auxin-responsive protein SAUR71 OS=Arabidopsis thaliana OX=3702 GN=SAUR71 PE=2 SV=1	gi|670365458|ref|XP_008662329.1| auxin-responsive protein SAUR71 [Zea mays]
Zm00001d049659	2.97247	0.070524	-4.9112	6.60785e-05	down	--	--	Biological Process: response to auxin (GO:0009733);;	K14488|7e-72|zma:103653123|K14488 SAUR; SAUR family protein	--	--	Auxin responsive protein	Indole-3-acetic acid-induced protein ARG7 OS=Vigna radiata var. radiata OX=3916 GN=ARG7 PE=2 SV=1	gi|670395939|ref|XP_008678309.1| auxin-induced protein 15A [Zea mays]
MES.Red_v_MES.Blue
#id
auxin influx carrier (AUX1)	MES.Red-FPKM	MES.Blue-FPKM	log2FoldChange	pvalue	significant	COG_class	COG_class_annotation	GO_annotation	KEGG_annotation	KOG_class	KOG_class_annotation	Pfam_annotation	Swissprot_annotation	nr_annotation
Zm00001d018414	11.9624	2.05133	-2.57721	7.52236e-06	down	--	--	Cellular Component: nucleus (GO:0005634);; Biological Process: transcription, DNA-templated (GO:0006351);; Biological Process: regulation of transcription, DNA-templated (GO:0006355);; Biological Process: response to auxin (GO:0009733);; Biological Process: auxin-activated signaling pathway (GO:0009734);;	K14484|1e-150|zma:100281448|K14484 IAA; auxin-responsive protein IAA	--	--	AUX/IAA family	Auxin-responsive protein IAA9 OS=Oryza sativa subsp. japonica OX=39947 GN=IAA9 PE=2 SV=1	gi|1200005223|ref|NP_001147838.2| IAA9 - auxin-responsive Aux/IAA family member [Zea mays]
COL.Red_v_COL.Dark
#id	COL.Red-FPKM	COL.Dark-FPKM	log2FoldChange	pvalue	significant	COG_class	COG_class_annotation	GO_annotation	KEGG_annotation	KOG_class	KOG_class_annotation	Pfam_annotation	Swissprot_annotation	nr_annotation
auxin-responsive protein IAA (AUX/IAA)
Zm00001d041416	128.107	53.1207	-1.11155	0.000601538	down	--	--	Cellular Component: nucleus (GO:0005634);; Biological Process: transcription, DNA-templated (GO:0006351);; Biological Process: regulation of transcription, DNA-templated (GO:0006355);; Biological Process: auxin-activated signaling pathway (GO:0009734);;	K14484|0.0|zma:100284259|K14484 IAA; auxin-responsive protein IAA	--	--	AUX/IAA family	Auxin-responsive protein IAA30 OS=Oryza sativa subsp. japonica OX=39947 GN=IAA30 PE=2 SV=1	gi|1142674913|ref|ONM32956.1| Auxin-responsive protein IAA14 [Zea mays]
auxin responsive GH3 gene family (GH3)
Zm00001d043350	0.82164	8.70185	3.52566	1.84438e-06	up	--	--	Biological Process: response to light stimulus (GO:0009416);; Biological Process: response to auxin (GO:0009733);; Molecular Function: ligase activity (GO:0016874);;	K14487|0.0|zma:100383126|K14487 GH3; auxin responsive GH3 gene family	--	--	GH3 auxin-responsive promoter	Probable indole-3-acetic acid-amido synthetase GH3.2 OS=Oryza sativa subsp. japonica OX=39947 GN=GH3.2 PE=2 SV=1	gi|293335103|ref|NP_001169263.1| uncharacterized protein LOC100383126 [Zea mays]
Zm00001d010697	3.29289	0.053725	-5.57855	0.000698311	down	--	--	Biological Process: response to light stimulus (GO:0009416);; Biological Process: response to auxin (GO:0009733);; Molecular Function: ligase activity (GO:0016874);;	K14487|0.0|zma:100280297|K14487 GH3; auxin responsive GH3 gene family	--	--	GH3 auxin-responsive promoter	Probable indole-3-acetic acid-amido synthetase GH3.4 OS=Oryza sativa subsp. japonica OX=39947 GN=GH3.4 PE=2 SV=1	gi|1142836525|ref|AQK94611.1| Indole-3-acetic acid-amido synthetase GH3.6 [Zea mays]
SAUR family protein (SAUR)
Zm00001d013869	15.1999	100.378	2.8001	7.09361e-05	up	--	--	Cellular Component: nucleus (GO:0005634);; Cellular Component: cytoplasm (GO:0005737);; Biological Process: multicellular organism development (GO:0007275);; Biological Process: auxin-activated signaling pathway (GO:0009734);; Biological Process: regulation of growth (GO:0040008);; Biological Process: regulation of seedling development (GO:1900140);;	K14488|9e-98|zma:100191931|K14488 SAUR; SAUR family protein	--	--	Auxin responsive protein	Auxin-responsive protein SAUR32 OS=Arabidopsis thaliana OX=3702 GN=SAUR32 PE=2 SV=1	gi|212275760|ref|NP_001130827.1| SAUR56-auxin-responsive SAUR family member [Zea mays]
COL.Blue_v_COL.Dark
#id	COL.Blue-FPKM	COL.Dark-FPKM	log2FoldChange	pvalue	significant	COG_class	COG_class_annotation	GO_annotation	KEGG_annotation	KOG_class	KOG_class_annotation	Pfam_annotation	Swissprot_annotation	nr_annotation
auxin influx carrier (AUX1)
Zm00001d030310	2.49795	0.0474307	-5.48477	4.91486e-06	down	--	--	Biological Process: amino acid transmembrane transport (GO:0003333);; Cellular Component: plasma membrane (GO:0005886);; Biological Process: auxin-activated signaling pathway (GO:0009734);; Molecular Function: amino acid transmembrane transporter activity (GO:0015171);; Molecular Function: symporter activity (GO:0015293);; Cellular Component: integral component of membrane (GO:0016021);;	K13946|0.0|zma:541998|K13946 AUX1; auxin influx carrier (AUX1 LAX family)	[E]	Amino acid transport and metabolism	Transmembrane amino acid transporter protein	Auxin transporter-like protein 3 OS=Oryza sativa subsp. japonica OX=39947 GN=Os10g0147400 PE=2 SV=1	gi|1142631721|ref|ONM00784.1| auxin import carrier1 [Zea mays]
transport inhibitor response 1 (TIR1)
Zm00001d010863	7.43851	2.76027	-1.40632	6.16487e-05	down	--	--	Molecular Function: inositol hexakisphosphate binding (GO:0000822);; Cellular Component: nucleus (GO:0005634);; Biological Process: auxin-activated signaling pathway (GO:0009734);; Molecular Function: auxin binding (GO:0010011);; Biological Process: protein ubiquitination (GO:0016567);; Cellular Component: SCF ubiquitin ligase complex (GO:0019005);;	K14485|0.0|zma:103635896|K14485 TIR1; transport inhibitor response 1	[R]	General function prediction only	Transport inhibitor response 1 protein domain;; F-box;; Leucine Rich repeats (2 copies);; Leucine Rich repeat;; F-box domain	Transport inhibitor response 1-like protein Os05g0150500 OS=Oryza sativa subsp. japonica OX=39947 GN=Os05g0150500 PE=2 SV=2	gi|670431796|ref|XP_008656496.1| transport inhibitor response 1-like protein Os05g0150500 [Zea mays]
auxin response factor (ARF)
Zm00001d038698	10.7445	3.84856	-1.40219	0.000193745	down	--	--	Molecular Function: DNA binding (GO:0003677);; Cellular Component: nucleus (GO:0005634);; Biological Process: transcription, DNA-templated (GO:0006351);; Biological Process: regulation of transcription, DNA-templated (GO:0006355);; Biological Process: auxin-activated signaling pathway (GO:0009734);;	K14486|0.0|zma:100191784|K14486 K14486; auxin response factor	--	--	Auxin response factor;; B3 DNA binding domain	Auxin response factor 14 OS=Oryza sativa subsp. japonica OX=39947 GN=ARF14 PE=2 SV=2	gi|224030497|ref|ACN34324.1| unknown [Zea mays]
auxin responsive GH3 gene family (GH3)
Zm00001d043350	1.44513	8.70185	2.81132	1.30501e-05	up	--	--	Biological Process: response to light stimulus (GO:0009416);; Biological Process: response to auxin (GO:0009733);; Molecular Function: ligase activity (GO:0016874);;	K14487|0.0|zma:100383126|K14487 GH3; auxin responsive GH3 gene family	--	--	GH3 auxin-responsive promoter	Probable indole-3-acetic acid-amido synthetase GH3.2 OS=Oryza sativa subsp. japonica OX=39947 GN=GH3.2 PE=2 SV=1	gi|293335103|ref|NP_001169263.1| uncharacterized protein LOC100383126 [Zea mays]
Zm00001d007395	1.85954	0.121153	-3.74557	1.74545e-06	down	--	--	Cellular Component: nucleus (GO:0005634);; Cellular Component: cytoplasm (GO:0005737);; Biological Process: response to auxin (GO:0009733);; Biological Process: auxin homeostasis (GO:0010252);; Molecular Function: indole-3-acetic acid amido synthetase activity (GO:0010279);;	K14487|0.0|zma:103648032|K14487 GH3; auxin responsive GH3 gene family	--	--	GH3 auxin-responsive promoter	Indole-3-acetic acid-amido synthetase GH3.17 OS=Arabidopsis thaliana OX=3702 GN=GH3.17 PE=1 SV=1	gi|1142667382|ref|ONM26704.1| Indole-3-acetic acid-amido synthetase GH3.17 [Zea mays]
Zm00001d010697	2.06281	0.053725	-4.94532	4.00922e-05	down	--	--	Biological Process: response to light stimulus (GO:0009416);; Biological Process: response to auxin (GO:0009733);; Molecular Function: ligase activity (GO:0016874);;	K14487|0.0|zma:100280297|K14487 GH3; auxin responsive GH3 gene family	--	--	GH3 auxin-responsive promoter	Probable indole-3-acetic acid-amido synthetase GH3.4 OS=Oryza sativa subsp. japonica OX=39947 GN=GH3.4 PE=2 SV=1	gi|1142836525|ref|AQK94611.1| Indole-3-acetic acid-amido synthetase GH3.6 [Zea mays]
SAUR family protein (SAUR)
Zm00001d013869	12.539	100.378	3.18462	7.64579e-09	up	--	--	Cellular Component: nucleus (GO:0005634);; Cellular Component: cytoplasm (GO:0005737);; Biological Process: multicellular organism development (GO:0007275);; Biological Process: auxin-activated signaling pathway (GO:0009734);; Biological Process: regulation of growth (GO:0040008);; Biological Process: regulation of seedling development (GO:1900140);;	K14488|9e-98|zma:100191931|K14488 SAUR; SAUR family protein	--	--	Auxin responsive protein	Auxin-responsive protein SAUR32 OS=Arabidopsis thaliana OX=3702 GN=SAUR32 PE=2 SV=1	gi|212275760|ref|NP_001130827.1| SAUR56-auxin-responsive SAUR family member [Zea mays]
Zm00001d021062	0.198486	1.7073	3.28248	0.000742111	up	--	--	Cellular Component: cytoplasm (GO:0005737);; Biological Process: auxin-activated signaling pathway (GO:0009734);; Biological Process: positive gravitropism (GO:0009958);; Biological Process: cell growth (GO:0016049);; Biological Process: regulation of growth (GO:0040008);; Biological Process: auxin transport (GO:0060918);; Biological Process: root radial pattern formation (GO:0090057);;	K14488|2e-95|zma:100284388|K14488 SAUR; SAUR family protein	--	--	Auxin responsive protein	Auxin-responsive protein SAUR41 OS=Arabidopsis thaliana OX=3702 GN=SAUR41 PE=2 SV=1	gi|226505054|ref|NP_001150755.1| calmodulin binding protein [Zea mays]
Zm00001d032475	103.968	341.011	1.84093	0.0045714	up	--	--	Cellular Component: nucleus (GO:0005634);; Cellular Component: cytoplasm (GO:0005737);; Biological Process: multicellular organism development (GO:0007275);; Biological Process: auxin-activated signaling pathway (GO:0009734);; Biological Process: regulation of growth (GO:0040008);; Biological Process: regulation of seedling development (GO:1900140);;	K14488|5e-94|zma:107546748|K14488 SAUR; SAUR family protein	--	--	Auxin responsive protein	Auxin-responsive protein SAUR32 OS=Arabidopsis thaliana OX=3702 GN=SAUR32 PE=2 SV=1	gi|1016841181|ref|NP_001309352.1| uncharacterized protein LOC107546748 [Zea mays]
Zm00001d001961	1.63521	0.165991	-3.04836	0.000409814	down	--	--	Molecular Function: structural constituent of cell wall (GO:0005199);;	K14488|1e-119|zma:100285284|K14488 SAUR; SAUR family protein	--	--	Auxin responsive protein	Vegetative cell wall protein gp1 OS=Chlamydomonas reinhardtii OX=3055 GN=GP1 PE=1 SV=1	gi|1142653243|ref|ONM12565.1| SAUR-like auxin-responsive protein family [Zea mays]
Zm00001d020606	2.99713	0.337275	-2.944	0.000372287	down	--	--	Biological Process: auxin-activated signaling pathway (GO:0009734);; Biological Process: regulation of growth (GO:0040008);;	K14488|1e-135|zma:103632809|K14488 SAUR; SAUR family protein	--	--	Auxin responsive protein	Auxin-responsive protein SAUR50 OS=Arabidopsis thaliana OX=3702 GN=SAUR50 PE=1 SV=1	gi|1142856764|ref|ONM55248.1| SAUR-like auxin-responsive protein family [Zea mays]
COL.White_v_COL.Dark
#id	COL.White-FPKM	COL.Dark-FPKM	log2FoldChange	pvalue	significant	COG_class	COG_class_annotation	GO_annotation	KEGG_annotation	KOG_class	KOG_class_annotation	Pfam_annotation	Swissprot_annotation	nr_annotation
auxin-responsive protein IAA (AUX/IAA)
Zm00001d000288	0.199611	2.61336	3.44634	1.7782e-07	up	--	--	Cellular Component: nucleus (GO:0005634);; Biological Process: transcription, DNA-templated (GO:0006351);; Biological Process: regulation of transcription, DNA-templated (GO:0006355);; Biological Process: response to auxin (GO:0009733);; Biological Process: auxin-activated signaling pathway (GO:0009734);;	K14484|1e-146|zma:100282670|K14484 IAA; auxin-responsive protein IAA	--	--	AUX/IAA family	Auxin-responsive protein IAA20 OS=Oryza sativa subsp. japonica OX=39947 GN=IAA20 PE=2 SV=1	gi|670413351|ref|XP_008647869.1| uncharacterized protein LOC100282670 isoform X1 [Zea mays]
Zm00001d013707	6.62883	20.4819	1.46381	3.36138e-11	up	--	--	Cellular Component: nucleus (GO:0005634);; Biological Process: transcription, DNA-templated (GO:0006351);; Biological Process: regulation of transcription, DNA-templated (GO:0006355);; Biological Process: response to auxin (GO:0009733);; Biological Process: auxin-activated signaling pathway (GO:0009734);;	K14484|1e-159|zma:100274141|K14484 IAA; auxin-responsive protein IAA	--	--	AUX/IAA family	Auxin-responsive protein IAA12 OS=Oryza sativa subsp. japonica OX=39947 GN=IAA12 PE=2 SV=1	gi|941355856|ref|NP_001303670.1| uncharacterized protein LOC100274141 [Zea mays]
Zm00001d039513	4.0879	25.7342	2.50458	1.93674e-09	up	[J]	Translation, ribosomal structure and biogenesis	Cellular Component: nucleus (GO:0005634);; Biological Process: transcription, DNA-templated (GO:0006351);; Biological Process: regulation of transcription, DNA-templated (GO:0006355);; Biological Process: response to auxin (GO:0009733);; Biological Process: auxin-activated signaling pathway (GO:0009734);;	K14484|1e-164|zma:100274580|K14484 IAA; auxin-responsive protein IAA	--	--	AUX/IAA family	Auxin-responsive protein IAA2 OS=Oryza sativa subsp. japonica OX=39947 GN=IAA2 PE=2 SV=1	gi|226493942|ref|NP_001142405.1| IAA2-auxin-responsive Aux/IAA family member [Zea mays]
Zm00001d045203	0.34038	1.45876	1.94427	0.00953265	up	--	--	Cellular Component: nucleus (GO:0005634);; Biological Process: transcription, DNA-templated (GO:0006351);; Biological Process: regulation of transcription, DNA-templated (GO:0006355);; Biological Process: response to auxin (GO:0009733);; Biological Process: auxin-activated signaling pathway (GO:0009734);;	K14484|1e-159|zma:107522023|K14484 IAA; auxin-responsive protein IAA	--	--	AUX/IAA family	Auxin-responsive protein IAA20 OS=Oryza sativa subsp. japonica OX=39947 GN=IAA20 PE=2 SV=1	gi|1015158158|ref|NP_001308966.1| uncharacterized protein LOC107522023 [Zea mays]
Zm00001d037691	1.68807	0.132981	-3.5592	2.42415e-07	down	[J]	Translation, ribosomal structure and biogenesis	Cellular Component: nucleus (GO:0005634);; Biological Process: transcription, DNA-templated (GO:0006351);; Biological Process: regulation of transcription, DNA-templated (GO:0006355);; Biological Process: auxin-activated signaling pathway (GO:0009734);;	K14484|1e-162|zma:100284398|K14484 IAA; auxin-responsive protein IAA	--	--	AUX/IAA family	Auxin-responsive protein IAA16 OS=Oryza sativa subsp. japonica OX=39947 GN=IAA16 PE=2 SV=1	gi|1142826483|ref|AQK84570.1| IAA16-auxin-responsive Aux/IAA family member [Zea mays]
Zm00001d039624	169.157	71.923	-1.38769	2.16932e-10	down	[D]	Cell cycle control, cell division, chromosome partitioning	Cellular Component: nucleus (GO:0005634);; Biological Process: transcription, DNA-templated (GO:0006351);; Biological Process: regulation of transcription, DNA-templated (GO:0006355);; Biological Process: response to auxin (GO:0009733);; Biological Process: auxin-activated signaling pathway (GO:0009734);;	K14484|1e-155|zma:100193444|K14484 IAA; auxin-responsive protein IAA	--	--	AUX/IAA family	Auxin-responsive protein IAA1 OS=Oryza sativa subsp. japonica OX=39947 GN=IAA1 PE=2 SV=1	gi|212722440|ref|NP_001132035.1| IAA15-auxin-responsive Aux/IAA family member [Zea mays]
Zm00001d049715	7.44418	0.602777	-3.81038	1.35587e-07	down	--	--	Cellular Component: nucleus (GO:0005634);; Biological Process: transcription, DNA-templated (GO:0006351);; Biological Process: regulation of transcription, DNA-templated (GO:0006355);; Biological Process: auxin-activated signaling pathway (GO:0009734);;	K14484|1e-173|zma:100285214|K14484 IAA; auxin-responsive protein IAA	--	--	AUX/IAA family	Auxin-responsive protein IAA25 OS=Oryza sativa subsp. japonica OX=39947 GN=IAA25 PE=2 SV=1	gi|226530910|ref|NP_001151580.1| IAA25 - auxin-responsive Aux/IAA family member [Zea mays]
auxin response factor (ARF)
Zm00001d039006	8.90144	23.3423	1.18176	3.45313e-06	up	--	--	Molecular Function: DNA binding (GO:0003677);; Cellular Component: nucleus (GO:0005634);; Biological Process: transcription, DNA-templated (GO:0006351);; Biological Process: regulation of transcription, DNA-templated (GO:0006355);; Biological Process: auxin-activated signaling pathway (GO:0009734);;	K14486|0.0|zma:103630727|K14486 K14486; auxin response factor	--	--	Auxin response factor;; B3 DNA binding domain	Auxin response factor 15 OS=Oryza sativa subsp. japonica OX=39947 GN=ARF15 PE=2 SV=1	gi|1142830413|ref|AQK88500.1| Auxin response factor 3 [Zea mays]
Zm00001d038698	9.85749	3.84856	-1.57487	1.28473e-07	down	--	--	Molecular Function: DNA binding (GO:0003677);; Cellular Component: nucleus (GO:0005634);; Biological Process: transcription, DNA-templated (GO:0006351);; Biological Process: regulation of transcription, DNA-templated (GO:0006355);; Biological Process: auxin-activated signaling pathway (GO:0009734);;	K14486|0.0|zma:100191784|K14486 K14486; auxin response factor	--	--	Auxin response factor;; B3 DNA binding domain	Auxin response factor 14 OS=Oryza sativa subsp. japonica OX=39947 GN=ARF14 PE=2 SV=2	gi|224030497|ref|ACN34324.1| unknown [Zea mays]
Zm00001d043922	5.71094	2.45691	-1.38529	0.0028408	down	--	--	Molecular Function: DNA binding (GO:0003677);; Cellular Component: nucleus (GO:0005634);; Biological Process: transcription, DNA-templated (GO:0006351);; Biological Process: regulation of transcription, DNA-templated (GO:0006355);; Biological Process: auxin-activated signaling pathway (GO:0009734);;	K14486|0.0|zma:100384045|K14486 K14486; auxin response factor	--	--	Auxin response factor;; B3 DNA binding domain	Auxin response factor 2 OS=Oryza sativa subsp. japonica OX=39947 GN=ARF2 PE=2 SV=1	gi|293334419|ref|NP_001170123.1| uncharacterized protein LOC100384045 [Zea mays]
auxin responsive GH3 gene family (GH3)
Zm00001d022017	0.357622	3.03718	2.92088	9.94858e-06	up	--	--	Molecular Function: ligase activity (GO:0016874);;	K14487|0.0|zma:100285387|K14487 GH3; auxin responsive GH3 gene family	--	--	GH3 auxin-responsive promoter	Probable indole-3-acetic acid-amido synthetase GH3.8 OS=Oryza sativa subsp. japonica OX=39947 GN=GH3.8 PE=2 SV=1	gi|930944872|ref|NP_001151752.2| indole-3-acetic acid-amido synthetase GH3.8 [Zea mays]
Zm00001d022473	0.577121	2.0811	1.63008	0.000510084	up	--	--	Biological Process: response to light stimulus (GO:0009416);; Biological Process: response to auxin (GO:0009733);; Molecular Function: ligase activity (GO:0016874);;	K14487|0.0|zma:103633549|K14487 GH3; auxin responsive GH3 gene family	--	--	GH3 auxin-responsive promoter	Probable indole-3-acetic acid-amido synthetase GH3.11 OS=Oryza sativa subsp. japonica OX=39947 GN=GH3.11 PE=2 SV=1	gi|670425659|ref|XP_008653453.1| probable indole-3-acetic acid-amido synthetase GH3.11 isoform X1 [Zea mays]
Zm00001d043350	0.848209	8.70185	3.22892	2.74867e-08	up	--	--	Biological Process: response to light stimulus (GO:0009416);; Biological Process: response to auxin (GO:0009733);; Molecular Function: ligase activity (GO:0016874);;	K14487|0.0|zma:100383126|K14487 GH3; auxin responsive GH3 gene family	--	--	GH3 auxin-responsive promoter	Probable indole-3-acetic acid-amido synthetase GH3.2 OS=Oryza sativa subsp. japonica OX=39947 GN=GH3.2 PE=2 SV=1	gi|293335103|ref|NP_001169263.1| uncharacterized protein LOC100383126 [Zea mays]
SAUR family protein (SAUR)
Zm00001d013869	19.7902	100.378	2.18728	2.28114e-06	up	--	--	Cellular Component: nucleus (GO:0005634);; Cellular Component: cytoplasm (GO:0005737);; Biological Process: multicellular organism development (GO:0007275);; Biological Process: auxin-activated signaling pathway (GO:0009734);; Biological Process: regulation of growth (GO:0040008);; Biological Process: regulation of seedling development (GO:1900140);;	K14488|9e-98|zma:100191931|K14488 SAUR; SAUR family protein	--	--	Auxin responsive protein	Auxin-responsive protein SAUR32 OS=Arabidopsis thaliana OX=3702 GN=SAUR32 PE=2 SV=1	gi|212275760|ref|NP_001130827.1| SAUR56-auxin-responsive SAUR family member [Zea mays]
Zm00001d016582	1.85576	4.7813	1.19385	0.001978	up	--	--	Cellular Component: cytoplasm (GO:0005737);; Biological Process: auxin-activated signaling pathway (GO:0009734);; Biological Process: positive gravitropism (GO:0009958);; Biological Process: cell growth (GO:0016049);; Biological Process: regulation of growth (GO:0040008);; Biological Process: auxin transport (GO:0060918);; Biological Process: root radial pattern formation (GO:0090057);;	K14488|1e-120|zma:103627198|K14488 SAUR; SAUR family protein	--	--	Auxin responsive protein	Auxin-responsive protein SAUR41 OS=Arabidopsis thaliana OX=3702 GN=SAUR41 PE=2 SV=1	gi|670408859|ref|XP_008645719.1| uncharacterized protein LOC103627198 [Zea mays]
Zm00001d017397	18.9829	70.3008	1.7292	3.19189e-12	up	--	--	Cellular Component: nucleus (GO:0005634);; Biological Process: multicellular organism development (GO:0007275);; Biological Process: auxin-activated signaling pathway (GO:0009734);; Biological Process: regulation of seed germination (GO:0010029);; Biological Process: regulation of growth (GO:0040008);; Biological Process: positive regulation of leaf senescence (GO:1900057);;	K14488|1e-146|zma:103627479|K14488 SAUR; SAUR family protein	--	--	Auxin responsive protein	Auxin-responsive protein SAUR36 OS=Arabidopsis thaliana OX=3702 GN=SAUR36 PE=2 SV=1	gi|670409534|ref|XP_008645998.1| auxin-responsive protein SAUR36 [Zea mays]
Zm00001d021062	0.234842	1.7073	2.66345	0.00114027	up	--	--	Cellular Component: cytoplasm (GO:0005737);; Biological Process: auxin-activated signaling pathway (GO:0009734);; Biological Process: positive gravitropism (GO:0009958);; Biological Process: cell growth (GO:0016049);; Biological Process: regulation of growth (GO:0040008);; Biological Process: auxin transport (GO:0060918);; Biological Process: root radial pattern formation (GO:0090057);;	K14488|2e-95|zma:100284388|K14488 SAUR; SAUR family protein	--	--	Auxin responsive protein	Auxin-responsive protein SAUR41 OS=Arabidopsis thaliana OX=3702 GN=SAUR41 PE=2 SV=1	gi|226505054|ref|NP_001150755.1| calmodulin binding protein [Zea mays]
Zm00001d001961	1.28347	0.165991	-3.07078	1.22582e-05	down	--	--	Molecular Function: structural constituent of cell wall (GO:0005199);;	K14488|1e-119|zma:100285284|K14488 SAUR; SAUR family protein	--	--	Auxin responsive protein	Vegetative cell wall protein gp1 OS=Chlamydomonas reinhardtii OX=3055 GN=GP1 PE=1 SV=1	gi|1142653243|ref|ONM12565.1| SAUR-like auxin-responsive protein family [Zea mays]
Zm00001d036623	0.894291	0.0800663	-3.63349	0.00523314	down	--	--	Cellular Component: cytoplasm (GO:0005737);; Biological Process: multicellular organism development (GO:0007275);; Biological Process: auxin-activated signaling pathway (GO:0009734);; Biological Process: regulation of growth (GO:0040008);;	K14488|1e-94|zma:100280474|K14488 SAUR; SAUR family protein	--	--	Auxin responsive protein	Auxin-responsive protein SAUR40 OS=Arabidopsis thaliana OX=3702 GN=SAUR40 PE=2 SV=1	gi|226498922|ref|NP_001146866.1| SAUR25 - auxin-responsive SAUR family member [Zea mays]
Zm00001d049659	2.83601	0.055549	-5.88518	1.79072e-07	down	--	--	Biological Process: response to auxin (GO:0009733);;	K14488|7e-72|zma:103653123|K14488 SAUR; SAUR family protein	--	--	Auxin responsive protein	Indole-3-acetic acid-induced protein ARG7 OS=Vigna radiata var. radiata OX=3916 GN=ARG7 PE=2 SV=1	gi|670395939|ref|XP_008678309.1| auxin-induced protein 15A [Zea mays]
Zm00001d053884	3.51256	1.1074	-1.82758	0.00171182	down	--	--	Biological Process: auxin-activated signaling pathway (GO:0009734);; Biological Process: regulation of growth (GO:0040008);;	K14488|1e-95|zma:103654922|K14488 SAUR; SAUR family protein	--	--	Auxin responsive protein	Auxin-responsive protein SAUR50 OS=Arabidopsis thaliana OX=3702 GN=SAUR50 PE=1 SV=1	gi|1162473412|ref|XP_020408521.1| auxin-responsive protein SAUR50 [Zea mays]
COL.Red_v_COL.White
#id	COL.Red-FPKM	COL.White-FPKM	log2FoldChange	pvalue	significant	COG_class	COG_class_annotation	GO_annotation	KEGG_annotation	KOG_class	KOG_class_annotation	Pfam_annotation	Swissprot_annotation	nr_annotation
auxin influx carrier (AUX1)
Zm00001d053004	4.75606	12.8938	1.70199	2.6331e-06	up	--	--	Biological Process: amino acid transmembrane transport (GO:0003333);; Cellular Component: plasma membrane (GO:0005886);; Biological Process: auxin-activated signaling pathway (GO:0009734);; Biological Process: auxin polar transport (GO:0009926);; Biological Process: lateral root formation (GO:0010311);; Molecular Function: auxin influx transmembrane transporter activity (GO:0010328);; Molecular F…	K13946|0.0|zma:103654551|K13946 AUX1; auxin influx carrier (AUX1 LAX family)	[E]	Amino acid transport and metabolism	Transmembrane amino acid transporter protein	Putative auxin transporter-like protein 4 OS=Oryza sativa subsp. japonica OX=39947 GN=Os11g0169200 PE=3 SV=1	gi|1102130439|ref|NP_001333913.1| auxin transporter-like protein 3 [Zea mays]
auxin-responsive protein IAA (AUX/IAA)
Zm00001d010360	0.43038	1.67605	2.14985	5.97617e-05	up	--	--	Cellular Component: nucleus (GO:0005634);; Biological Process: transcription, DNA-templated (GO:0006351);; Biological Process: regulation of transcription, DNA-templated (GO:0006355);; Biological Process: auxin-activated signaling pathway (GO:0009734);;	K14484|1e-165|zma:100279375|K14484 IAA; auxin-responsive protein IAA	--	--	AUX/IAA family	Auxin-responsive protein IAA16 OS=Oryza sativa subsp. japonica OX=39947 GN=IAA16 PE=2 SV=1	gi|226508838|ref|NP_001145863.1| IAA16-auxin-responsive Aux/IAA family member [Zea mays]
Zm00001d049715	0.504821	7.44418	4.12327	2.70018e-44	up	--	--	Cellular Component: nucleus (GO:0005634);; Biological Process: transcription, DNA-templated (GO:0006351);; Biological Process: regulation of transcription, DNA-templated (GO:0006355);; Biological Process: auxin-activated signaling pathway (GO:0009734);;	K14484|1e-173|zma:100285214|K14484 IAA; auxin-responsive protein IAA	--	--	AUX/IAA family	Auxin-responsive protein IAA25 OS=Oryza sativa subsp. japonica OX=39947 GN=IAA25 PE=2 SV=1	gi|226530910|ref|NP_001151580.1| IAA25 - auxin-responsive Aux/IAA family member [Zea mays]
Zm00001d000288	4.98839	0.199611	-4.14413	1.34075e-08	down	--	--	Cellular Component: nucleus (GO:0005634);; Biological Process: transcription, DNA-templated (GO:0006351);; Biological Process: regulation of transcription, DNA-templated (GO:0006355);; Biological Process: response to auxin (GO:0009733);; Biological Process: auxin-activated signaling pathway (GO:0009734);;	K14484|1e-146|zma:100282670|K14484 IAA; auxin-responsive protein IAA	--	--	AUX/IAA family	Auxin-responsive protein IAA20 OS=Oryza sativa subsp. japonica OX=39947 GN=IAA20 PE=2 SV=1	gi|670413351|ref|XP_008647869.1| uncharacterized protein LOC100282670 isoform X1 [Zea mays]
Zm00001d010411	49.4349	19.9189	-1.0961	0.00184426	down	--	--	Cellular Component: nucleus (GO:0005634);; Biological Process: transcription, DNA-templated (GO:0006351);; Biological Process: regulation of transcription, DNA-templated (GO:0006355);; Biological Process: response to auxin (GO:0009733);; Biological Process: auxin-activated signaling pathway (GO:0009734);;	K14484|1e-170|zma:100274569|K14484 IAA; auxin-responsive protein IAA	--	--	AUX/IAA family	Auxin-responsive protein IAA17 OS=Oryza sativa subsp. japonica OX=39947 GN=IAA17 PE=2 SV=1	gi|1142835904|ref|AQK93990.1| Auxin-responsive protein IAA27 [Zea mays]
Zm00001d013707	41.1263	6.62883	-2.36638	9.14679e-19	down	--	--	Cellular Component: nucleus (GO:0005634);; Biological Process: transcription, DNA-templated (GO:0006351);; Biological Process: regulation of transcription, DNA-templated (GO:0006355);; Biological Process: response to auxin (GO:0009733);; Biological Process: auxin-activated signaling pathway (GO:0009734);;	K14484|1e-159|zma:100274141|K14484 IAA; auxin-responsive protein IAA	--	--	AUX/IAA family	Auxin-responsive protein IAA12 OS=Oryza sativa subsp. japonica OX=39947 GN=IAA12 PE=2 SV=1	gi|941355856|ref|NP_001303670.1| uncharacterized protein LOC100274141 [Zea mays]
Zm00001d039513	12.6244	4.0879	-1.33322	0.00252743	down	[J]	Translation, ribosomal structure and biogenesis	Cellular Component: nucleus (GO:0005634);; Biological Process: transcription, DNA-templated (GO:0006351);; Biological Process: regulation of transcription, DNA-templated (GO:0006355);; Biological Process: response to auxin (GO:0009733);; Biological Process: auxin-activated signaling pathway (GO:0009734);;	K14484|1e-164|zma:100274580|K14484 IAA; auxin-responsive protein IAA	--	--	AUX/IAA family	Auxin-responsive protein IAA2 OS=Oryza sativa subsp. japonica OX=39947 GN=IAA2 PE=2 SV=1	gi|226493942|ref|NP_001142405.1| IAA2-auxin-responsive Aux/IAA family member [Zea mays]
Zm00001d041416	128.107	43.6007	-1.28519	2.48264e-08	down	--	--	Cellular Component: nucleus (GO:0005634);; Biological Process: transcription, DNA-templated (GO:0006351);; Biological Process: regulation of transcription, DNA-templated (GO:0006355);; Biological Process: auxin-activated signaling pathway (GO:0009734);;	K14484|0.0|zma:100284259|K14484 IAA; auxin-responsive protein IAA	--	--	AUX/IAA family	Auxin-responsive protein IAA30 OS=Oryza sativa subsp. japonica OX=39947 GN=IAA30 PE=2 SV=1	gi|1142674913|ref|ONM32956.1| Auxin-responsive protein IAA14 [Zea mays]
Zm00001d041418	305.224	58.0303	-2.25703	0.00456728	down	--	--	Cellular Component: nucleus (GO:0005634);; Biological Process: transcription, DNA-templated (GO:0006351);; Biological Process: regulation of transcription, DNA-templated (GO:0006355);; Biological Process: auxin-activated signaling pathway (GO:0009734);;	K14484|1e-167|zma:100192924|K14484 IAA; auxin-responsive protein IAA	--	--	AUX/IAA family	Auxin-responsive protein IAA31 OS=Oryza sativa subsp. japonica OX=39947 GN=IAA31 PE=2 SV=1	gi|212721726|ref|NP_001131580.1| uncharacterized protein LOC100192924 [Zea mays]
Zm00001d045203	3.7927	0.34038	-3.10876	0.000316813	down	--	--	Cellular Component: nucleus (GO:0005634);; Biological Process: transcription, DNA-templated (GO:0006351);; Biological Process: regulation of transcription, DNA-templated (GO:0006355);; Biological Process: response to auxin (GO:0009733);; Biological Process: auxin-activated signaling pathway (GO:0009734);;	K14484|1e-159|zma:107522023|K14484 IAA; auxin-responsive protein IAA	--	--	AUX/IAA family	Auxin-responsive protein IAA20 OS=Oryza sativa subsp. japonica OX=39947 GN=IAA20 PE=2 SV=1	gi|1015158158|ref|NP_001308966.1| uncharacterized protein LOC107522023 [Zea mays]
auxin response factor (ARF)
Zm00001d039006	27.7838	8.90144	-1.37401	0.000130011	down	--	--	Molecular Function: DNA binding (GO:0003677);; Cellular Component: nucleus (GO:0005634);; Biological Process: transcription, DNA-templated (GO:0006351);; Biological Process: regulation of transcription, DNA-templated (GO:0006355);; Biological Process: auxin-activated signaling pathway (GO:0009734);;	K14486|0.0|zma:103630727|K14486 K14486; auxin response factor	--	--	Auxin response factor;; B3 DNA binding domain	Auxin response factor 15 OS=Oryza sativa subsp. japonica OX=39947 GN=ARF15 PE=2 SV=1	gi|1142830413|ref|AQK88500.1| Auxin response factor 3 [Zea mays]
auxin responsive GH3 gene family (GH3)
Zm00001d022017	10.353	0.357622	-4.39756	0.000338344	down	--	--	Molecular Function: ligase activity (GO:0016874);;	K14487|0.0|zma:100285387|K14487 GH3; auxin responsive GH3 gene family	--	--	GH3 auxin-responsive promoter	Probable indole-3-acetic acid-amido synthetase GH3.8 OS=Oryza sativa subsp. japonica OX=39947 GN=GH3.8 PE=2 SV=1	gi|930944872|ref|NP_001151752.2| indole-3-acetic acid-amido synthetase GH3.8 [Zea mays]
Zm00001d043244	2.609	0.731467	-1.55922	0.000233536	down	--	--	Biological Process: response to light stimulus (GO:0009416);; Biological Process: response to auxin (GO:0009733);; Molecular Function: ligase activity (GO:0016874);;	K14487|0.0|zma:103651132|K14487 GH3; auxin responsive GH3 gene family	--	--	GH3 auxin-responsive promoter	Probable indole-3-acetic acid-amido synthetase GH3.1 OS=Oryza sativa subsp. japonica OX=39947 GN=GH3.1 PE=2 SV=1	gi|670389057|ref|XP_008674951.1| probable indole-3-acetic acid-amido synthetase GH3.1 [Zea mays]
SAUR family protein (SAUR)
Zm00001d032475	96.5201	313.597	1.86522	0.0013268	up	--	--	Cellular Component: nucleus (GO:0005634);; Cellular Component: cytoplasm (GO:0005737);; Biological Process: multicellular organism development (GO:0007275);; Biological Process: auxin-activated signaling pathway (GO:0009734);; Biological Process: regulation of growth (GO:0040008);; Biological Process: regulation of seedling development (GO:1900140);;	K14488|5e-94|zma:107546748|K14488 SAUR; SAUR family protein	--	--	Auxin responsive protein	Auxin-responsive protein SAUR32 OS=Arabidopsis thaliana OX=3702 GN=SAUR32 PE=2 SV=1	gi|1016841181|ref|NP_001309352.1| uncharacterized protein LOC107546748 [Zea mays]
Zm00001d053815	0.86979	3.19384	2.11733	0.00165485	up	[T]	Signal transduction mechanisms	Cellular Component: cytoplasm (GO:0005737);; Biological Process: multicellular organism development (GO:0007275);; Biological Process: auxin-activated signaling pathway (GO:0009734);; Biological Process: regulation of growth (GO:0040008);;	K14488|5e-89|zma:103654889|K14488 SAUR; SAUR family protein	--	--	Auxin responsive protein	Auxin-responsive protein SAUR71 OS=Arabidopsis thaliana OX=3702 GN=SAUR71 PE=2 SV=1	gi|670400130|ref|XP_008679926.1| auxin-responsive protein SAUR71 [Zea mays]
Zm00001d002374	0.664926	0	-6.90815	0.00180252	down	--	--	Cellular Component: cytoplasm (GO:0005737);; Biological Process: multicellular organism development (GO:0007275);; Biological Process: auxin-activated signaling pathway (GO:0009734);; Biological Process: regulation of growth (GO:0040008);;	K14488|1e-120|zma:100282558|K14488 SAUR; SAUR family protein	--	--	Auxin responsive protein	Auxin-responsive protein SAUR71 OS=Arabidopsis thaliana OX=3702 GN=SAUR71 PE=2 SV=1	gi|293333509|ref|NP_001168736.1| SAUR20 - auxin-responsive SAUR family member [Zea mays]
Zm00001d026308	13.6909	5.34215	-1.13267	0.00013457	down	[P]	Inorganic ion transport and metabolism	Cellular Component: cytoplasm (GO:0005737);; Biological Process: auxin-activated signaling pathway (GO:0009734);; Biological Process: positive gravitropism (GO:0009958);; Biological Process: cell growth (GO:0016049);; Biological Process: regulation of growth (GO:0040008);; Biological Process: auxin transport (GO:0060918);; Biological Process: root radial pattern formation (GO:0090057);;	K14488|2e-86|zma:103642058|K14488 SAUR; SAUR family protein	--	--	Auxin responsive protein	Auxin-responsive protein SAUR41 OS=Arabidopsis thaliana OX=3702 GN=SAUR41 PE=2 SV=1	gi|670446790|ref|XP_008663600.1| auxin-responsive protein SAUR71 [Zea mays]
COL.Blue_v_COL.White
#id	COL.Blue-FPKM	COL.White-FPKM	log2FoldChange	pvalue	significant	COG_class	COG_class_annotation	GO_annotation	KEGG_annotation	KOG_class	KOG_class_annotation	Pfam_annotation	Swissprot_annotation	nr_annotation
auxin influx carrier (AUX1)
Zm00001d030310	2.49795	0.0248583	-6.31212	4.06392e-08	down	--	--	Biological Process: amino acid transmembrane transport (GO:0003333);; Cellular Component: plasma membrane (GO:0005886);; Biological Process: auxin-activated signaling pathway (GO:0009734);; Molecular Function: amino acid transmembrane transporter activity (GO:0015171);; Molecular Function: symporter activity (GO:0015293);; Cellular Component: integral component of membrane (GO:0016021);;	K13946|0.0|zma:541998|K13946 AUX1; auxin influx carrier (AUX1 LAX family)	[E]	Amino acid transport and metabolism	Transmembrane amino acid transporter protein	Auxin transporter-like protein 3 OS=Oryza sativa subsp. japonica OX=39947 GN=Os10g0147400 PE=2 SV=1	gi|1142631721|ref|ONM00784.1| auxin import carrier1 [Zea mays]
Zm00001d042809	53.873	15.6813	-1.45417	4.95068e-05	down	--	--	Biological Process: amino acid transmembrane transport (GO:0003333);; Cellular Component: plasma membrane (GO:0005886);; Biological Process: auxin-activated signaling pathway (GO:0009734);; Molecular Function: amino acid transmembrane transporter activity (GO:0015171);; Molecular Function: symporter activity (GO:0015293);; Cellular Component: integral component of membrane (GO:0016021);;	K13946|0.0|zma:100285200|K13946 AUX1; auxin influx carrier (AUX1 LAX family)	[E]	Amino acid transport and metabolism	Transmembrane amino acid transporter protein	Auxin transporter-like protein 1 OS=Oryza sativa subsp. japonica OX=39947 GN=Os01g0856500 PE=2 SV=2	gi|1142678293|ref|ONM36336.1| Auxin transporter-like protein 1 [Zea mays]
transport inhibitor response 1 (TIR1)
Zm00001d010863	7.43851	2.62772	-1.20567	5.07796e-07	down	--	--	Molecular Function: inositol hexakisphosphate binding (GO:0000822);; Cellular Component: nucleus (GO:0005634);; Biological Process: auxin-activated signaling pathway (GO:0009734);; Molecular Function: auxin binding (GO:0010011);; Biological Process: protein ubiquitination (GO:0016567);; Cellular Component: SCF ubiquitin ligase complex (GO:0019005);;	K14485|0.0|zma:103635896|K14485 TIR1; transport inhibitor response 1	[R]	General function prediction only	Transport inhibitor response 1 protein domain;; F-box;; Leucine Rich repeats (2 copies);; Leucine Rich repeat;; F-box domain	Transport inhibitor response 1-like protein Os05g0150500 OS=Oryza sativa subsp. japonica OX=39947 GN=Os05g0150500 PE=2 SV=2	gi|670431796|ref|XP_008656496.1| transport inhibitor response 1-like protein Os05g0150500 [Zea mays]
auxin-responsive protein IAA (AUX/IAA)
Zm00001d010360	0.619856	1.67605	1.67832	0.000617029	up	--	--	Cellular Component: nucleus (GO:0005634);; Biological Process: transcription, DNA-templated (GO:0006351);; Biological Process: regulation of transcription, DNA-templated (GO:0006355);; Biological Process: auxin-activated signaling pathway (GO:0009734);;	K14484|1e-165|zma:100279375|K14484 IAA; auxin-responsive protein IAA	--	--	AUX/IAA family	Auxin-responsive protein IAA16 OS=Oryza sativa subsp. japonica OX=39947 GN=IAA16 PE=2 SV=1	gi|226508838|ref|NP_001145863.1| IAA16-auxin-responsive Aux/IAA family member [Zea mays]
Zm00001d034463	5.91039	10.3528	1.07854	4.54149e-07	up	[E]	Amino acid transport and metabolism	Cellular Component: nucleus (GO:0005634);; Biological Process: transcription, DNA-templated (GO:0006351);; Biological Process: regulation of transcription, DNA-templated (GO:0006355);; Biological Process: response to auxin (GO:0009733);; Biological Process: auxin-activated signaling pathway (GO:0009734);;	K14484|1e-138|zma:100381959|K14484 IAA; auxin-responsive protein IAA	--	--	AUX/IAA family	Auxin-responsive protein IAA14 OS=Oryza sativa subsp. japonica OX=39947 GN=IAA14 PE=2 SV=1	gi|1142641278|ref|ONM10341.1| Aux/IAA-transcription factor5 [Zea mays]
Zm00001d039624	98.6356	169.157	1.04071	0.000202724	up	[D]	Cell cycle control, cell division, chromosome partitioning	Cellular Component: nucleus (GO:0005634);; Biological Process: transcription, DNA-templated (GO:0006351);; Biological Process: regulation of transcription, DNA-templated (GO:0006355);; Biological Process: response to auxin (GO:0009733);; Biological Process: auxin-activated signaling pathway (GO:0009734);;	K14484|1e-155|zma:100193444|K14484 IAA; auxin-responsive protein IAA	--	--	AUX/IAA family	Auxin-responsive protein IAA1 OS=Oryza sativa subsp. japonica OX=39947 GN=IAA1 PE=2 SV=1	gi|212722440|ref|NP_001132035.1| IAA15-auxin-responsive Aux/IAA family member [Zea mays]
Zm00001d049715	0.851179	7.44418	3.48143	0.00288789	up	--	--	Cellular Component: nucleus (GO:0005634);; Biological Process: transcription, DNA-templated (GO:0006351);; Biological Process: regulation of transcription, DNA-templated (GO:0006355);; Biological Process: auxin-activated signaling pathway (GO:0009734);;	K14484|1e-173|zma:100285214|K14484 IAA; auxin-responsive protein IAA	--	--	AUX/IAA family	Auxin-responsive protein IAA25 OS=Oryza sativa subsp. japonica OX=39947 GN=IAA25 PE=2 SV=1	gi|226530910|ref|NP_001151580.1| IAA25 - auxin-responsive Aux/IAA family member [Zea mays]
Zm00001d000288	3.31093	0.199611	-3.63206	3.99851e-20	down	--	--	Cellular Component: nucleus (GO:0005634);; Biological Process: transcription, DNA-templated (GO:0006351);; Biological Process: regulation of transcription, DNA-templated (GO:0006355);; Biological Process: response to auxin (GO:0009733);; Biological Process: auxin-activated signaling pathway (GO:0009734);;	K14484|1e-146|zma:100282670|K14484 IAA; auxin-responsive protein IAA	--	--	AUX/IAA family	Auxin-responsive protein IAA20 OS=Oryza sativa subsp. japonica OX=39947 GN=IAA20 PE=2 SV=1	gi|670413351|ref|XP_008647869.1| uncharacterized protein LOC100282670 isoform X1 [Zea mays]
Zm00001d010411	49.3219	19.9189	-1.0333	0.00136958	down	--	--	Cellular Component: nucleus (GO:0005634);; Biological Process: transcription, DNA-templated (GO:0006351);; Biological Process: regulation of transcription, DNA-templated (GO:0006355);; Biological Process: response to auxin (GO:0009733);; Biological Process: auxin-activated signaling pathway (GO:0009734);;	K14484|1e-170|zma:100274569|K14484 IAA; auxin-responsive protein IAA	--	--	AUX/IAA family	Auxin-responsive protein IAA17 OS=Oryza sativa subsp. japonica OX=39947 GN=IAA17 PE=2 SV=1	gi|1142835904|ref|AQK93990.1| Auxin-responsive protein IAA27 [Zea mays]
Zm00001d013707	23.1187	6.62883	-1.55516	0.00133271	down	--	--	Cellular Component: nucleus (GO:0005634);; Biological Process: transcription, DNA-templated (GO:0006351);; Biological Process: regulation of transcription, DNA-templated (GO:0006355);; Biological Process: response to auxin (GO:0009733);; Biological Process: auxin-activated signaling pathway (GO:0009734);;	K14484|1e-159|zma:100274141|K14484 IAA; auxin-responsive protein IAA	--	--	AUX/IAA family	Auxin-responsive protein IAA12 OS=Oryza sativa subsp. japonica OX=39947 GN=IAA12 PE=2 SV=1	gi|941355856|ref|NP_001303670.1| uncharacterized protein LOC100274141 [Zea mays]
Zm00001d018414	3.44295	1.15499	-1.29851	0.00754502	down	--	--	Cellular Component: nucleus (GO:0005634);; Biological Process: transcription, DNA-templated (GO:0006351);; Biological Process: regulation of transcription, DNA-templated (GO:0006355);; Biological Process: response to auxin (GO:0009733);; Biological Process: auxin-activated signaling pathway (GO:0009734);;	K14484|1e-150|zma:100281448|K14484 IAA; auxin-responsive protein IAA	--	--	AUX/IAA family	Auxin-responsive protein IAA9 OS=Oryza sativa subsp. japonica OX=39947 GN=IAA9 PE=2 SV=1	gi|1200005223|ref|NP_001147838.2| IAA9 - auxin-responsive Aux/IAA family member [Zea mays]
Zm00001d030993	7.11123	2.64168	-1.15382	5.84369e-05	down	--	--	Cellular Component: nucleus (GO:0005634);; Biological Process: transcription, DNA-templated (GO:0006351);; Biological Process: regulation of transcription, DNA-templated (GO:0006355);; Biological Process: auxin-activated signaling pathway (GO:0009734);;	K14484|1e-145|zma:100384587|K14484 IAA; auxin-responsive protein IAA	--	--	AUX/IAA family	Auxin-responsive protein IAA31 OS=Oryza sativa subsp. japonica OX=39947 GN=IAA31 PE=2 SV=1	gi|1142632806|ref|ONM01869.1| Auxin-responsive protein IAA4 [Zea mays]
Zm00001d039513	15.2008	4.0879	-1.59411	0.00122799	down	[J]	Translation, ribosomal structure and biogenesis	Cellular Component: nucleus (GO:0005634);; Biological Process: transcription, DNA-templated (GO:0006351);; Biological Process: regulation of transcription, DNA-templated (GO:0006355);; Biological Process: response to auxin (GO:0009733);; Biological Process: auxin-activated signaling pathway (GO:0009734);;	K14484|1e-164|zma:100274580|K14484 IAA; auxin-responsive protein IAA	--	--	AUX/IAA family	Auxin-responsive protein IAA2 OS=Oryza sativa subsp. japonica OX=39947 GN=IAA2 PE=2 SV=1	gi|226493942|ref|NP_001142405.1| IAA2-auxin-responsive Aux/IAA family member [Zea mays]
Zm00001d041416	124.695	43.6007	-1.16959	4.73646e-09	down	--	--	Cellular Component: nucleus (GO:0005634);; Biological Process: transcription, DNA-templated (GO:0006351);; Biological Process: regulation of transcription, DNA-templated (GO:0006355);; Biological Process: auxin-activated signaling pathway (GO:0009734);;	K14484|0.0|zma:100284259|K14484 IAA; auxin-responsive protein IAA	--	--	AUX/IAA family	Auxin-responsive protein IAA30 OS=Oryza sativa subsp. japonica OX=39947 GN=IAA30 PE=2 SV=1	gi|1142674913|ref|ONM32956.1| Auxin-responsive protein IAA14 [Zea mays]
Zm00001d041418	261.169	58.0303	-1.93453	3.03334e-05	down	--	--	Cellular Component: nucleus (GO:0005634);; Biological Process: transcription, DNA-templated (GO:0006351);; Biological Process: regulation of transcription, DNA-templated (GO:0006355);; Biological Process: auxin-activated signaling pathway (GO:0009734);;	K14484|1e-167|zma:100192924|K14484 IAA; auxin-responsive protein IAA	--	--	AUX/IAA family	Auxin-responsive protein IAA31 OS=Oryza sativa subsp. japonica OX=39947 GN=IAA31 PE=2 SV=1	gi|212721726|ref|NP_001131580.1| uncharacterized protein LOC100192924 [Zea mays]
Zm00001d049141	0.411625	0	-7.75803	1.74067e-05	down	--	--	Cellular Component: nucleus (GO:0005634);; Biological Process: transcription, DNA-templated (GO:0006351);; Biological Process: regulation of transcription, DNA-templated (GO:0006355);; Biological Process: auxin-activated signaling pathway (GO:0009734);;	K14484|0.0|zma:100273821|K14484 IAA; auxin-responsive protein IAA	--	--	AUX/IAA family	Auxin-responsive protein IAA27 OS=Oryza sativa subsp. japonica OX=39947 GN=IAA27 PE=2 SV=2	gi|991820222|ref|NP_001159106.2| AUX/IAA transcription factor [Zea mays]
auxin response factor (ARF)
Zm00001d043922	3.19768	5.71094	1.18197	1.5159e-05	up	--	--	Molecular Function: DNA binding (GO:0003677);; Cellular Component: nucleus (GO:0005634);; Biological Process: transcription, DNA-templated (GO:0006351);; Biological Process: regulation of transcription, DNA-templated (GO:0006355);; Biological Process: auxin-activated signaling pathway (GO:0009734);;	K14486|0.0|zma:100384045|K14486 K14486; auxin response factor	--	--	Auxin response factor;; B3 DNA binding domain	Auxin response factor 2 OS=Oryza sativa subsp. japonica OX=39947 GN=ARF2 PE=2 SV=1	gi|293334419|ref|NP_001170123.1| uncharacterized protein LOC100384045 [Zea mays]
Zm00001d001945	0.173584	0.00269933	-5.28597	1.82114e-05	down	--	--	Molecular Function: DNA binding (GO:0003677);; Cellular Component: nucleus (GO:0005634);; Biological Process: transcription, DNA-templated (GO:0006351);; Biological Process: regulation of transcription, DNA-templated (GO:0006355);; Biological Process: auxin-activated signaling pathway (GO:0009734);;	K14486|0.0|zma:100383226|K14486 K14486; auxin response factor	--	--	Auxin response factor;; B3 DNA binding domain;; AUX/IAA family	Auxin response factor 11 OS=Oryza sativa subsp. japonica OX=39947 GN=ARF11 PE=2 SV=1	gi|1142653218|ref|ONM12540.1| Auxin response factor 4 [Zea mays]
auxin responsive GH3 gene family (GH3)
Zm00001d007395	1.85954	0.197895	-2.94447	1.41332e-06	down	--	--	Cellular Component: nucleus (GO:0005634);; Cellular Component: cytoplasm (GO:0005737);; Biological Process: response to auxin (GO:0009733);; Biological Process: auxin homeostasis (GO:0010252);; Molecular Function: indole-3-acetic acid amido synthetase activity (GO:0010279);;	K14487|0.0|zma:103648032|K14487 GH3; auxin responsive GH3 gene family	--	--	GH3 auxin-responsive promoter	Indole-3-acetic acid-amido synthetase GH3.17 OS=Arabidopsis thaliana OX=3702 GN=GH3.17 PE=1 SV=1	gi|1142667382|ref|ONM26704.1| Indole-3-acetic acid-amido synthetase GH3.17 [Zea mays]
Zm00001d010697	2.06281	0.228837	-2.81685	0.00208792	down	--	--	Biological Process: response to light stimulus (GO:0009416);; Biological Process: response to auxin (GO:0009733);; Molecular Function: ligase activity (GO:0016874);;	K14487|0.0|zma:100280297|K14487 GH3; auxin responsive GH3 gene family	--	--	GH3 auxin-responsive promoter	Probable indole-3-acetic acid-amido synthetase GH3.4 OS=Oryza sativa subsp. japonica OX=39947 GN=GH3.4 PE=2 SV=1	gi|1142836525|ref|AQK94611.1| Indole-3-acetic acid-amido synthetase GH3.6 [Zea mays]
Zm00001d022017	3.38169	0.357622	-2.88051	0.000109686	down	--	--	Molecular Function: ligase activity (GO:0016874);;	K14487|0.0|zma:100285387|K14487 GH3; auxin responsive GH3 gene family	--	--	GH3 auxin-responsive promoter	Probable indole-3-acetic acid-amido synthetase GH3.8 OS=Oryza sativa subsp. japonica OX=39947 GN=GH3.8 PE=2 SV=1	gi|930944872|ref|NP_001151752.2| indole-3-acetic acid-amido synthetase GH3.8 [Zea mays]
Zm00001d029577	3.92567	1.10153	-1.55656	0.00125924	down	--	--	Molecular Function: ligase activity (GO:0016874);;	K14487|0.0|zma:107275219|K14487 GH3; auxin responsive GH3 gene family	--	--	GH3 auxin-responsive promoter	Probable indole-3-acetic acid-amido synthetase GH3.8 OS=Oryza sativa subsp. japonica OX=39947 GN=GH3.8 PE=2 SV=1	gi|1142629972|ref|ONL99034.1| hypothetical protein ZEAMMB73_Zm00001d029577, partial [Zea mays]
Zm00001d043244	3.34321	0.731467	-1.90862	0.00115818	down	--	--	Biological Process: response to light stimulus (GO:0009416);; Biological Process: response to auxin (GO:0009733);; Molecular Function: ligase activity (GO:0016874);;	K14487|0.0|zma:103651132|K14487 GH3; auxin responsive GH3 gene family	--	--	GH3 auxin-responsive promoter	Probable indole-3-acetic acid-amido synthetase GH3.1 OS=Oryza sativa subsp. japonica OX=39947 GN=GH3.1 PE=2 SV=1	gi|670389057|ref|XP_008674951.1| probable indole-3-acetic acid-amido synthetase GH3.1 [Zea mays]
SAUR family protein (SAUR)
Zm00001d032475	103.968	313.597	1.81038	0.00194412	up	--	--	Cellular Component: nucleus (GO:0005634);; Cellular Component: cytoplasm (GO:0005737);; Biological Process: multicellular organism development (GO:0007275);; Biological Process: auxin-activated signaling pathway (GO:0009734);; Biological Process: regulation of growth (GO:0040008);; Biological Process: regulation of seedling development (GO:1900140);;	K14488|5e-94|zma:107546748|K14488 SAUR; SAUR family protein	--	--	Auxin responsive protein	Auxin-responsive protein SAUR32 OS=Arabidopsis thaliana OX=3702 GN=SAUR32 PE=2 SV=1	gi|1016841181|ref|NP_001309352.1| uncharacterized protein LOC107546748 [Zea mays]
Zm00001d001964	15.1671	5.86576	-1.08086	0.000567574	down	--	--	Biological Process: response to auxin (GO:0009733);;	K14488|1e-102|zma:103645805|K14488 SAUR; SAUR family protein	--	--	Auxin responsive protein	Indole-3-acetic acid-induced protein ARG7 OS=Vigna radiata var. radiata OX=3916 GN=ARG7 PE=2 SV=1	gi|670374751|ref|XP_008668747.1| indole-3-acetic acid-induced protein ARG7 [Zea mays]
Zm00001d002374	1.15824	0	-7.85553	7.52468e-05	down	--	--	Cellular Component: cytoplasm (GO:0005737);; Biological Process: multicellular organism development (GO:0007275);; Biological Process: auxin-activated signaling pathway (GO:0009734);; Biological Process: regulation of growth (GO:0040008);;	K14488|1e-120|zma:100282558|K14488 SAUR; SAUR family protein	--	--	Auxin responsive protein	Auxin-responsive protein SAUR71 OS=Arabidopsis thaliana OX=3702 GN=SAUR71 PE=2 SV=1	gi|293333509|ref|NP_001168736.1| SAUR20 - auxin-responsive SAUR family member [Zea mays]
Zm00001d020606	2.99713	0.154111	-3.9684	0.000483111	down	--	--	Biological Process: auxin-activated signaling pathway (GO:0009734);; Biological Process: regulation of growth (GO:0040008);;	K14488|1e-135|zma:103632809|K14488 SAUR; SAUR family protein	--	--	Auxin responsive protein	Auxin-responsive protein SAUR50 OS=Arabidopsis thaliana OX=3702 GN=SAUR50 PE=1 SV=1	gi|1142856764|ref|ONM55248.1| SAUR-like auxin-responsive protein family [Zea mays]
Zm00001d026530	3.23564	0.39801	-2.68891	0.000367634	down	--	--	Biological Process: response to auxin (GO:0009733);;	K14488|1e-106|zma:103642161|K14488 SAUR; SAUR family protein	--	--	Auxin responsive protein	Indole-3-acetic acid-induced protein ARG7 OS=Vigna radiata var. radiata OX=3916 GN=ARG7 PE=2 SV=1	gi|219885753|ref|ACL53251.1| unknown [Zea mays]
MES.Red_v_COL.Red
#id	MES.Red-FPKM	COL.Red-FPKM	log2FoldChange	pvalue	significant	COG_class	COG_class_annotation	GO_annotation	KEGG_annotation	KOG_class	KOG_class_annotation	Pfam_annotation	Swissprot_annotation	nr_annotation
auxin-responsive protein IAA (AUX/IAA)
Zm00001d010360	3.5097	0.43038	-2.83393	0.000860938	down	--	--	Cellular Component: nucleus (GO:0005634);; Biological Process: transcription, DNA-templated (GO:0006351);; Biological Process: regulation of transcription, DNA-templated (GO:0006355);; Biological Process: auxin-activated signaling pathway (GO:0009734);;	K14484|1e-165|zma:100279375|K14484 IAA; auxin-responsive protein IAA	--	--	AUX/IAA family	Auxin-responsive protein IAA16 OS=Oryza sativa subsp. japonica OX=39947 GN=IAA16 PE=2 SV=1	gi|226508838|ref|NP_001145863.1| IAA16-auxin-responsive Aux/IAA family member [Zea mays]
SAUR family protein (SAUR)
Zm00001d015354	1.60982	9.60514	2.74166	2.61233e-06	up	[V]	Defense mechanisms	Cellular Component: cytoplasm (GO:0005737);; Biological Process: multicellular organism development (GO:0007275);; Biological Process: auxin-activated signaling pathway (GO:0009734);; Biological Process: regulation of growth (GO:0040008);;	K14488|6e-87|zma:103626666|K14488 SAUR; SAUR family protein	--	--	Auxin responsive protein	Auxin-responsive protein SAUR72 OS=Arabidopsis thaliana OX=3702 GN=SAUR72 PE=2 SV=1	gi|670407667|ref|XP_008645280.1| auxin-responsive protein SAUR71 [Zea mays]
MES.Blue_v_COL.Blue
#id	MES.Blue-FPKM	COL.Blue-FPKM	log2FoldChange	pvalue	significant	COG_class	COG_class_annotation	GO_annotation	KEGG_annotation	KOG_class	KOG_class_annotation	Pfam_annotation	Swissprot_annotation	nr_annotation
auxin-responsive protein IAA (AUX/IAA)
Zm00001d013071	0.317254	2.14913	3.00315	7.90391e-05	up	--	--	Cellular Component: nucleus (GO:0005634);; Biological Process: transcription, DNA-templated (GO:0006351);; Biological Process: regulation of transcription, DNA-templated (GO:0006355);; Biological Process: response to auxin (GO:0009733);; Biological Process: auxin-activated signaling pathway (GO:0009734);;	K14484|1e-132|zma:100286028|K14484 IAA; auxin-responsive protein IAA	--	--	AUX/IAA family	Auxin-responsive protein IAA14 OS=Oryza sativa subsp. japonica OX=39947 GN=IAA14 PE=2 SV=1	gi|223948979|ref|ACN28573.1| unknown [Zea mays]
Zm00001d033976	76.8461	225.532	1.86067	6.61461e-07	up	--	--	Cellular Component: nucleus (GO:0005634);; Biological Process: transcription, DNA-templated (GO:0006351);; Biological Process: regulation of transcription, DNA-templated (GO:0006355);; Biological Process: auxin-activated signaling pathway (GO:0009734);;	K14484|1e-170|zma:100284262|K14484 IAA; auxin-responsive protein IAA	--	--	AUX/IAA family	Auxin-responsive protein IAA13 OS=Oryza sativa subsp. japonica OX=39947 GN=IAA13 PE=2 SV=1	gi|1164778322|ref|NP_001150629.2| uncharacterized protein LOC100284262 [Zea mays]
Zm00001d037774	162.406	436.55	1.56716	0.00278929	up	--	--	Cellular Component: nucleus (GO:0005634);; Biological Process: transcription, DNA-templated (GO:0006351);; Biological Process: regulation of transcription, DNA-templated (GO:0006355);; Biological Process: response to auxin (GO:0009733);; Biological Process: auxin-activated signaling pathway (GO:0009734);;	K14484|1e-178|zma:100191581|K14484 IAA; auxin-responsive protein IAA	--	--	AUX/IAA family	Auxin-responsive protein IAA17 OS=Oryza sativa subsp. japonica OX=39947 GN=IAA17 PE=2 SV=1	gi|212275117|ref|NP_001130483.1| IAA17-auxin-responsive Aux/IAA family member [Zea mays]
Zm00001d041418	54.4769	261.169	2.51153	9.82122e-06	up	--	--	Cellular Component: nucleus (GO:0005634);; Biological Process: transcription, DNA-templated (GO:0006351);; Biological Process: regulation of transcription, DNA-templated (GO:0006355);; Biological Process: auxin-activated signaling pathway (GO:0009734);;	K14484|1e-167|zma:100192924|K14484 IAA; auxin-responsive protein IAA	--	--	AUX/IAA family	Auxin-responsive protein IAA31 OS=Oryza sativa subsp. japonica OX=39947 GN=IAA31 PE=2 SV=1	gi|212721726|ref|NP_001131580.1| uncharacterized protein LOC100192924 [Zea mays]
auxin response factor (ARF)
Zm00001d026540	1.00462	0.353734	-1.63263	0.00185933	down	--	--	Molecular Function: DNA binding (GO:0003677);; Cellular Component: nucleus (GO:0005634);; Biological Process: transcription, DNA-templated (GO:0006351);; Biological Process: regulation of transcription, DNA-templated (GO:0006355);; Biological Process: auxin-activated signaling pathway (GO:0009734);;	K14486|0.0|zma:103642166|K14486 K14486; auxin response factor	--	--	Auxin response factor;; B3 DNA binding domain;; AUX/IAA family	Auxin response factor 11 OS=Oryza sativa subsp. japonica OX=39947 GN=ARF11 PE=2 SV=1	gi|1142652003|ref|AQK46989.1| Auxin response factor 5 [Zea mays]
SAUR family protein (SAUR)
Zm00001d001964	4.44599	15.1671	1.96919	0.0039066	up	--	--	Biological Process: response to auxin (GO:0009733);;	K14488|1e-102|zma:103645805|K14488 SAUR; SAUR family protein	--	--	Auxin responsive protein	Indole-3-acetic acid-induced protein ARG7 OS=Vigna radiata var. radiata OX=3916 GN=ARG7 PE=2 SV=1	gi|670374751|ref|XP_008668747.1| indole-3-acetic acid-induced protein ARG7 [Zea mays]
MES.White_v_COL.White
#id	MES.White-FPKM	COL.White-FPKM	log2FoldChange	pvalue	significant	COG_class	COG_class_annotation	GO_annotation	KEGG_annotation	KOG_class	KOG_class_annotation	Pfam_annotation	Swissprot_annotation	nr_annotation
auxin influx carrier (AUX1)
Zm00001d028401	0.0468127	0.296107	2.8251	0.00284013	up	--	--	Biological Process: amino acid transmembrane transport (GO:0003333);; Cellular Component: plasma membrane (GO:0005886);; Biological Process: auxin-activated signaling pathway (GO:0009734);; Molecular Function: amino acid transmembrane transporter activity (GO:0015171);; Molecular Function: symporter activity (GO:0015293);; Cellular Component: integral component of membrane (GO:0016021);;	K13946|0.0|zma:100284071|K13946 AUX1; auxin influx carrier (AUX1 LAX family)	[E]	Amino acid transport and metabolism	Transmembrane amino acid transporter protein	Auxin transporter-like protein 3 OS=Oryza sativa subsp. japonica OX=39947 GN=Os10g0147400 PE=2 SV=1	gi|927669095|ref|NP_001150441.2| uncharacterized protein LOC100284071 [Zea mays]
Zm00001d053004	1.73884	12.8938	2.97854	9.55441e-94	up	--	--	Biological Process: amino acid transmembrane transport (GO:0003333);; Cellular Component: plasma membrane (GO:0005886);; Biological Process: auxin-activated signaling pathway (GO:0009734);; Biological Process: auxin polar transport (GO:0009926);; Biological Process: lateral root formation (GO:0010311);; Molecular Function: auxin influx transmembrane transporter activity (GO:0010328);; Molecular F…	K13946|0.0|zma:103654551|K13946 AUX1; auxin influx carrier (AUX1 LAX family)	[E]	Amino acid transport and metabolism	Transmembrane amino acid transporter protein	Putative auxin transporter-like protein 4 OS=Oryza sativa subsp. japonica OX=39947 GN=Os11g0169200 PE=3 SV=1	gi|1102130439|ref|NP_001333913.1| auxin transporter-like protein 3 [Zea mays]
Zm00001d042809	48.3395	15.6813	-1.50329	1.23434e-88	down	--	--	Biological Process: amino acid transmembrane transport (GO:0003333);; Cellular Component: plasma membrane (GO:0005886);; Biological Process: auxin-activated signaling pathway (GO:0009734);; Molecular Function: amino acid transmembrane transporter activity (GO:0015171);; Molecular Function: symporter activity (GO:0015293);; Cellular Component: integral component of membrane (GO:0016021);;	K13946|0.0|zma:100285200|K13946 AUX1; auxin influx carrier (AUX1 LAX family)	[E]	Amino acid transport and metabolism	Transmembrane amino acid transporter protein	Auxin transporter-like protein 1 OS=Oryza sativa subsp. japonica OX=39947 GN=Os01g0856500 PE=2 SV=2	gi|1142678293|ref|ONM36336.1| Auxin transporter-like protein 1 [Zea mays]
auxin-responsive protein IAA (AUX/IAA)
Zm00001d013071	0.517258	2.83507	2.52499	1.96192e-16	up	--	--	Cellular Component: nucleus (GO:0005634);; Biological Process: transcription, DNA-templated (GO:0006351);; Biological Process: regulation of transcription, DNA-templated (GO:0006355);; Biological Process: response to auxin (GO:0009733);; Biological Process: auxin-activated signaling pathway (GO:0009734);;	K14484|1e-132|zma:100286028|K14484 IAA; auxin-responsive protein IAA	--	--	AUX/IAA family	Auxin-responsive protein IAA14 OS=Oryza sativa subsp. japonica OX=39947 GN=IAA14 PE=2 SV=1	gi|223948979|ref|ACN28573.1| unknown [Zea mays]
Zm00001d033319	8.15894	20.8172	1.44238	3.56269e-29	up	--	--	Cellular Component: nucleus (GO:0005634);; Biological Process: transcription, DNA-templated (GO:0006351);; Biological Process: regulation of transcription, DNA-templated (GO:0006355);; Biological Process: response to auxin (GO:0009733);; Biological Process: auxin-activated signaling pathway (GO:0009734);;	K14484|1e-157|zma:100216870|K14484 IAA; auxin-responsive protein IAA	--	--	AUX/IAA family	Auxin-responsive protein IAA12 OS=Oryza sativa subsp. japonica OX=39947 GN=IAA12 PE=2 SV=1	gi|223944691|ref|ACN26429.1| unknown [Zea mays]
Zm00001d033976	57.978	119.299	1.14526	2.29091e-30	up	--	--	Cellular Component: nucleus (GO:0005634);; Biological Process: transcription, DNA-templated (GO:0006351);; Biological Process: regulation of transcription, DNA-templated (GO:0006355);; Biological Process: auxin-activated signaling pathway (GO:0009734);;	K14484|1e-170|zma:100284262|K14484 IAA; auxin-responsive protein IAA	--	--	AUX/IAA family	Auxin-responsive protein IAA13 OS=Oryza sativa subsp. japonica OX=39947 GN=IAA13 PE=2 SV=1	gi|1164778322|ref|NP_001150629.2| uncharacterized protein LOC100284262 [Zea mays]
Zm00001d038784	2.37245	7.89081	1.81439	7.26623e-25	up	--	--	Cellular Component: nucleus (GO:0005634);; Biological Process: transcription, DNA-templated (GO:0006351);; Biological Process: regulation of transcription, DNA-templated (GO:0006355);; Biological Process: response to auxin (GO:0009733);; Biological Process: auxin-activated signaling pathway (GO:0009734);;	K14484|0.0|zma:100272504|K14484 IAA; auxin-responsive protein IAA	--	--	AUX/IAA family	Auxin-responsive protein IAA18 OS=Oryza sativa subsp. japonica OX=39947 GN=IAA18 PE=2 SV=1	gi|1142829718|ref|AQK87805.1| Auxin-responsive protein IAA26 [Zea mays]
Zm00001d043515	19.9809	62.1891	1.73916	2.83631e-83	up	--	--	Cellular Component: nucleus (GO:0005634);; Biological Process: transcription, DNA-templated (GO:0006351);; Biological Process: regulation of transcription, DNA-templated (GO:0006355);; Biological Process: regulation of translation (GO:0006417);; Biological Process: response to auxin (GO:0009733);; Biological Process: auxin-activated signaling pathway (GO:0009734);;	K14484|0.0|zma:100283620|K14484 IAA; auxin-responsive protein IAA	--	--	AUX/IAA family	Auxin-responsive protein IAA6 OS=Oryza sativa subsp. japonica OX=39947 GN=IAA6 PE=2 SV=1	gi|226504822|ref|NP_001149993.1| uncharacterized protein LOC100283620 [Zea mays]
Zm00001d043878	6.80107	13.0173	1.02226	2.66043e-09	up	--	--	Cellular Component: nucleus (GO:0005634);; Biological Process: transcription, DNA-templated (GO:0006351);; Biological Process: regulation of transcription, DNA-templated (GO:0006355);; Biological Process: auxin-activated signaling pathway (GO:0009734);;	K14484|0.0|zma:100284457|K14484 IAA; auxin-responsive protein IAA	--	--	AUX/IAA family	Auxin-responsive protein IAA5 OS=Oryza sativa subsp. japonica OX=39947 GN=IAA5 PE=2 SV=1	gi|1315003363|ref|XP_023157668.1| IAA5 - auxin-responsive Aux/IAA family member isoform X1 [Zea mays]
Zm00001d049715	1.14914	7.44418	2.78447	6.76921e-32	up	--	--	Cellular Component: nucleus (GO:0005634);; Biological Process: transcription, DNA-templated (GO:0006351);; Biological Process: regulation of transcription, DNA-templated (GO:0006355);; Biological Process: auxin-activated signaling pathway (GO:0009734);;	K14484|1e-173|zma:100285214|K14484 IAA; auxin-responsive protein IAA	--	--	AUX/IAA family	Auxin-responsive protein IAA25 OS=Oryza sativa subsp. japonica OX=39947 GN=IAA25 PE=2 SV=1	gi|226530910|ref|NP_001151580.1| IAA25 - auxin-responsive Aux/IAA family member [Zea mays]
Zm00001d000288	0.74811	0.199611	-1.73192	0.00200801	down	--	--	Cellular Component: nucleus (GO:0005634);; Biological Process: transcription, DNA-templated (GO:0006351);; Biological Process: regulation of transcription, DNA-templated (GO:0006355);; Biological Process: response to auxin (GO:0009733);; Biological Process: auxin-activated signaling pathway (GO:0009734);;	K14484|1e-146|zma:100282670|K14484 IAA; auxin-responsive protein IAA	--	--	AUX/IAA family	Auxin-responsive protein IAA20 OS=Oryza sativa subsp. japonica OX=39947 GN=IAA20 PE=2 SV=1	gi|670413351|ref|XP_008647869.1| uncharacterized protein LOC100282670 isoform X1 [Zea mays]
Zm00001d010360	5.22224	1.67605	-1.54343	1.22668e-18	down	--	--	Cellular Component: nucleus (GO:0005634);; Biological Process: transcription, DNA-templated (GO:0006351);; Biological Process: regulation of transcription, DNA-templated (GO:0006355);; Biological Process: auxin-activated signaling pathway (GO:0009734);;	K14484|1e-165|zma:100279375|K14484 IAA; auxin-responsive protein IAA	--	--	AUX/IAA family	Auxin-responsive protein IAA16 OS=Oryza sativa subsp. japonica OX=39947 GN=IAA16 PE=2 SV=1	gi|226508838|ref|NP_001145863.1| IAA16-auxin-responsive Aux/IAA family member [Zea mays]
Zm00001d010411	58.2499	19.9189	-1.45049	9.33119e-55	down	--	--	Cellular Component: nucleus (GO:0005634);; Biological Process: transcription, DNA-templated (GO:0006351);; Biological Process: regulation of transcription, DNA-templated (GO:0006355);; Biological Process: response to auxin (GO:0009733);; Biological Process: auxin-activated signaling pathway (GO:0009734);;	K14484|1e-170|zma:100274569|K14484 IAA; auxin-responsive protein IAA	--	--	AUX/IAA family	Auxin-responsive protein IAA17 OS=Oryza sativa subsp. japonica OX=39947 GN=IAA17 PE=2 SV=1	gi|1142835904|ref|AQK93990.1| Auxin-responsive protein IAA27 [Zea mays]
Zm00001d013707	15.5856	6.62883	-1.14523	2.97399e-14	down	--	--	Cellular Component: nucleus (GO:0005634);; Biological Process: transcription, DNA-templated (GO:0006351);; Biological Process: regulation of transcription, DNA-templated (GO:0006355);; Biological Process: response to auxin (GO:0009733);; Biological Process: auxin-activated signaling pathway (GO:0009734);;	K14484|1e-159|zma:100274141|K14484 IAA; auxin-responsive protein IAA	--	--	AUX/IAA family	Auxin-responsive protein IAA12 OS=Oryza sativa subsp. japonica OX=39947 GN=IAA12 PE=2 SV=1	gi|941355856|ref|NP_001303670.1| uncharacterized protein LOC100274141 [Zea mays]
Zm00001d036918	244.559	59.8651	-1.94359	4.15321e-90	down	--	--	Cellular Component: nucleus (GO:0005634);; Biological Process: transcription, DNA-templated (GO:0006351);; Biological Process: regulation of transcription, DNA-templated (GO:0006355);; Biological Process: auxin-activated signaling pathway (GO:0009734);;	K14484|1e-142|zma:100272577|K14484 IAA; auxin-responsive protein IAA	--	--	AUX/IAA family	Auxin-responsive protein IAA23 OS=Oryza sativa subsp. japonica OX=39947 GN=IAA23 PE=2 SV=1	gi|226508950|ref|NP_001140514.1| IAA23-auxin-responsive Aux/IAA family member [Zea mays]
Zm00001d037691	5.02737	1.68807	-1.48159	2.28134e-11	down	[J]	Translation, ribosomal structure and biogenesis	Cellular Component: nucleus (GO:0005634);; Biological Process: transcription, DNA-templated (GO:0006351);; Biological Process: regulation of transcription, DNA-templated (GO:0006355);; Biological Process: auxin-activated signaling pathway (GO:0009734);;	K14484|1e-162|zma:100284398|K14484 IAA; auxin-responsive protein IAA	--	--	AUX/IAA family	Auxin-responsive protein IAA16 OS=Oryza sativa subsp. japonica OX=39947 GN=IAA16 PE=2 SV=1	gi|1142826483|ref|AQK84570.1| IAA16-auxin-responsive Aux/IAA family member [Zea mays]
Zm00001d039513	23.4531	4.0879	-2.43114	1.85836e-73	down	[J]	Translation, ribosomal structure and biogenesis	Cellular Component: nucleus (GO:0005634);; Biological Process: transcription, DNA-templated (GO:0006351);; Biological Process: regulation of transcription, DNA-templated (GO:0006355);; Biological Process: response to auxin (GO:0009733);; Biological Process: auxin-activated signaling pathway (GO:0009734);;	K14484|1e-164|zma:100274580|K14484 IAA; auxin-responsive protein IAA	--	--	AUX/IAA family	Auxin-responsive protein IAA2 OS=Oryza sativa subsp. japonica OX=39947 GN=IAA2 PE=2 SV=1	gi|226493942|ref|NP_001142405.1| IAA2-auxin-responsive Aux/IAA family member [Zea mays]
Zm00001d045203	6.35943	0.34038	-4.09316	2.52617e-54	down	--	--	Cellular Component: nucleus (GO:0005634);; Biological Process: transcription, DNA-templated (GO:0006351);; Biological Process: regulation of transcription, DNA-templated (GO:0006355);; Biological Process: response to auxin (GO:0009733);; Biological Process: auxin-activated signaling pathway (GO:0009734);;	K14484|1e-159|zma:107522023|K14484 IAA; auxin-responsive protein IAA	--	--	AUX/IAA family	Auxin-responsive protein IAA20 OS=Oryza sativa subsp. japonica OX=39947 GN=IAA20 PE=2 SV=1	gi|1015158158|ref|NP_001308966.1| uncharacterized protein LOC107522023 [Zea mays]
auxin response factor (ARF)
Zm00001d038698	5.08603	9.85749	1.06707	9.21027e-27	up	--	--	Molecular Function: DNA binding (GO:0003677);; Cellular Component: nucleus (GO:0005634);; Biological Process: transcription, DNA-templated (GO:0006351);; Biological Process: regulation of transcription, DNA-templated (GO:0006355);; Biological Process: auxin-activated signaling pathway (GO:0009734);;	K14486|0.0|zma:100191784|K14486 K14486; auxin response factor	--	--	Auxin response factor;; B3 DNA binding domain	Auxin response factor 14 OS=Oryza sativa subsp. japonica OX=39947 GN=ARF14 PE=2 SV=2	gi|224030497|ref|ACN34324.1| unknown [Zea mays]
Zm00001d026540	0.579217	0.16334	-1.639	0.000208315	down	--	--	Molecular Function: DNA binding (GO:0003677);; Cellular Component: nucleus (GO:0005634);; Biological Process: transcription, DNA-templated (GO:0006351);; Biological Process: regulation of transcription, DNA-templated (GO:0006355);; Biological Process: auxin-activated signaling pathway (GO:0009734);;	K14486|0.0|zma:103642166|K14486 K14486; auxin response factor	--	--	Auxin response factor;; B3 DNA binding domain;; AUX/IAA family	Auxin response factor 11 OS=Oryza sativa subsp. japonica OX=39947 GN=ARF11 PE=2 SV=1	gi|1142652003|ref|AQK46989.1| Auxin response factor 5 [Zea mays]
Zm00001d039006	21.6679	8.90144	-1.16059	9.12264e-43	down	--	--	Molecular Function: DNA binding (GO:0003677);; Cellular Component: nucleus (GO:0005634);; Biological Process: transcription, DNA-templated (GO:0006351);; Biological Process: regulation of transcription, DNA-templated (GO:0006355);; Biological Process: auxin-activated signaling pathway (GO:0009734);;	K14486|0.0|zma:103630727|K14486 K14486; auxin response factor	--	--	Auxin response factor;; B3 DNA binding domain	Auxin response factor 15 OS=Oryza sativa subsp. japonica OX=39947 GN=ARF15 PE=2 SV=1	gi|1142830413|ref|AQK88500.1| Auxin response factor 3 [Zea mays]
auxin responsive GH3 gene family (GH3)
Zm00001d043244	0.0629923	0.731467	3.5662	1.53623e-11	up	--	--	Biological Process: response to light stimulus (GO:0009416);; Biological Process: response to auxin (GO:0009733);; Molecular Function: ligase activity (GO:0016874);;	K14487|0.0|zma:103651132|K14487 GH3; auxin responsive GH3 gene family	--	--	GH3 auxin-responsive promoter	Probable indole-3-acetic acid-amido synthetase GH3.1 OS=Oryza sativa subsp. japonica OX=39947 GN=GH3.1 PE=2 SV=1	gi|670389057|ref|XP_008674951.1| probable indole-3-acetic acid-amido synthetase GH3.1 [Zea mays]
Zm00001d043350	0.327627	0.848209	1.44557	1.18846e-05	up	--	--	Biological Process: response to light stimulus (GO:0009416);; Biological Process: response to auxin (GO:0009733);; Molecular Function: ligase activity (GO:0016874);;	K14487|0.0|zma:100383126|K14487 GH3; auxin responsive GH3 gene family	--	--	GH3 auxin-responsive promoter	Probable indole-3-acetic acid-amido synthetase GH3.2 OS=Oryza sativa subsp. japonica OX=39947 GN=GH3.2 PE=2 SV=1	gi|293335103|ref|NP_001169263.1| uncharacterized protein LOC100383126 [Zea mays]
Zm00001d006753	29.2446	9.53789	-1.52863	4.89949e-42	down	--	--	Molecular Function: ligase activity (GO:0016874);;	K14487|0.0|zma:100280445|K14487 GH3; auxin responsive GH3 gene family	--	--	GH3 auxin-responsive promoter	Probable indole-3-acetic acid-amido synthetase GH3.8 OS=Oryza sativa subsp. japonica OX=39947 GN=GH3.8 PE=2 SV=1	gi|1210673712|ref|NP_001146837.2| indole-3-acetic acid amido synthetase [Zea mays]
Zm00001d007395	0.468049	0.197895	-1.14901	0.00645816	down	--	--	Cellular Component: nucleus (GO:0005634);; Cellular Component: cytoplasm (GO:0005737);; Biological Process: response to auxin (GO:0009733);; Biological Process: auxin homeostasis (GO:0010252);; Molecular Function: indole-3-acetic acid amido synthetase activity (GO:0010279);;	K14487|0.0|zma:103648032|K14487 GH3; auxin responsive GH3 gene family	--	--	GH3 auxin-responsive promoter	Indole-3-acetic acid-amido synthetase GH3.17 OS=Arabidopsis thaliana OX=3702 GN=GH3.17 PE=1 SV=1	gi|1142667382|ref|ONM26704.1| Indole-3-acetic acid-amido synthetase GH3.17 [Zea mays]
Zm00001d022017	3.20084	0.357622	-3.02475	6.75026e-27	down	--	--	Molecular Function: ligase activity (GO:0016874);;	K14487|0.0|zma:100285387|K14487 GH3; auxin responsive GH3 gene family	--	--	GH3 auxin-responsive promoter	Probable indole-3-acetic acid-amido synthetase GH3.8 OS=Oryza sativa subsp. japonica OX=39947 GN=GH3.8 PE=2 SV=1	gi|930944872|ref|NP_001151752.2| indole-3-acetic acid-amido synthetase GH3.8 [Zea mays]
Zm00001d029577	7.05369	1.10153	-2.3531	7.7803e-37	down	--	--	Molecular Function: ligase activity (GO:0016874);;	K14487|0.0|zma:107275219|K14487 GH3; auxin responsive GH3 gene family	--	--	GH3 auxin-responsive promoter	Probable indole-3-acetic acid-amido synthetase GH3.8 OS=Oryza sativa subsp. japonica OX=39947 GN=GH3.8 PE=2 SV=1	gi|1142629972|ref|ONL99034.1| hypothetical protein ZEAMMB73_Zm00001d029577, partial [Zea mays]
SAUR family protein (SAUR)
Zm00001d001961	0.197642	1.28347	2.7402	4.66998e-07	up	--	--	Molecular Function: structural constituent of cell wall (GO:0005199);;	K14488|1e-119|zma:100285284|K14488 SAUR; SAUR family protein	--	--	Auxin responsive protein	Vegetative cell wall protein gp1 OS=Chlamydomonas reinhardtii OX=3055 GN=GP1 PE=1 SV=1	gi|1142653243|ref|ONM12565.1| SAUR-like auxin-responsive protein family [Zea mays]
Zm00001d001964	0.128516	5.86576	5.48227	8.21638e-28	up	--	--	Biological Process: response to auxin (GO:0009733);;	K14488|1e-102|zma:103645805|K14488 SAUR; SAUR family protein	--	--	Auxin responsive protein	Indole-3-acetic acid-induced protein ARG7 OS=Vigna radiata var. radiata OX=3916 GN=ARG7 PE=2 SV=1	gi|670374751|ref|XP_008668747.1| indole-3-acetic acid-induced protein ARG7 [Zea mays]
Zm00001d002826	0.070417	0.920184	3.68946	2.10875e-06	up	--	--	Cellular Component: nucleus (GO:0005634);; Biological Process: multicellular organism development (GO:0007275);; Biological Process: auxin-activated signaling pathway (GO:0009734);; Biological Process: regulation of seed germination (GO:0010029);; Biological Process: regulation of growth (GO:0040008);; Biological Process: positive regulation of leaf senescence (GO:1900057);;	K14488|1e-133|zma:103646147|K14488 SAUR; SAUR family protein	--	--	Auxin responsive protein	Auxin-responsive protein SAUR36 OS=Arabidopsis thaliana OX=3702 GN=SAUR36 PE=2 SV=1	gi|1061214097|ref|NP_001317586.1| uncharacterized LOC103646147 [Zea mays]
Zm00001d003018	0	0.248562	5.67317	0.012946	up	--	--	Biological Process: auxin-activated signaling pathway (GO:0009734);; Biological Process: regulation of growth (GO:0040008);;	K14488|9e-92|zma:103646211|K14488 SAUR; SAUR family protein	--	--	Auxin responsive protein	Auxin-responsive protein SAUR50 OS=Helianthus annuus OX=4232 PE=3 SV=1	gi|670375780|ref|XP_008669158.1| auxin-induced protein X10A [Zea mays]
Zm00001d015354	0.923126	4.68534	2.39029	0.000439522	up	[V]	Defense mechanisms	Cellular Component: cytoplasm (GO:0005737);; Biological Process: multicellular organism development (GO:0007275);; Biological Process: auxin-activated signaling pathway (GO:0009734);; Biological Process: regulation of growth (GO:0040008);;	K14488|6e-87|zma:103626666|K14488 SAUR; SAUR family protein	--	--	Auxin responsive protein	Auxin-responsive protein SAUR72 OS=Arabidopsis thaliana OX=3702 GN=SAUR72 PE=2 SV=1	gi|670407667|ref|XP_008645280.1| auxin-responsive protein SAUR71 [Zea mays]
Zm00001d026308	2.0693	5.34215	1.44738	6.23304e-05	up	[P]	Inorganic ion transport and metabolism	Cellular Component: cytoplasm (GO:0005737);; Biological Process: auxin-activated signaling pathway (GO:0009734);; Biological Process: positive gravitropism (GO:0009958);; Biological Process: cell growth (GO:0016049);; Biological Process: regulation of growth (GO:0040008);; Biological Process: auxin transport (GO:0060918);; Biological Process: root radial pattern formation (GO:0090057);;	K14488|2e-86|zma:103642058|K14488 SAUR; SAUR family protein	--	--	Auxin responsive protein	Auxin-responsive protein SAUR41 OS=Arabidopsis thaliana OX=3702 GN=SAUR41 PE=2 SV=1	gi|670446790|ref|XP_008663600.1| auxin-responsive protein SAUR71 [Zea mays]
Zm00001d033464	0	0.257505	5.41346	0.0142307	up	--	--	Cellular Component: cytoplasm (GO:0005737);; Biological Process: multicellular organism development (GO:0007275);; Biological Process: auxin-activated signaling pathway (GO:0009734);; Biological Process: regulation of growth (GO:0040008);;	K14488|2e-69|zma:100281007|K14488 SAUR; SAUR family protein	--	--	Auxin responsive protein	Auxin-responsive protein SAUR71 OS=Arabidopsis thaliana OX=3702 GN=SAUR71 PE=2 SV=1	gi|226501774|ref|NP_001147398.1| SAUR14 - auxin-responsive SAUR family member [Zea mays]
Zm00001d042292	0.139351	2.53871	4.23835	1.32433e-09	up	--	--	Cellular Component: cytoplasm (GO:0005737);; Biological Process: multicellular organism development (GO:0007275);; Biological Process: auxin-activated signaling pathway (GO:0009734);; Biological Process: regulation of growth (GO:0040008);;	K14488|1e-110|zma:109945306|K14488 SAUR; SAUR family protein	--	--	Auxin responsive protein	Auxin-responsive protein SAUR71 OS=Arabidopsis thaliana OX=3702 GN=SAUR71 PE=2 SV=1	gi|1162466226|ref|XP_020406737.1| auxin-responsive protein SAUR50 [Zea mays]
Zm00001d049659	0.070524	2.83601	5.39246	3.85647e-10	up	--	--	Biological Process: response to auxin (GO:0009733);;	K14488|7e-72|zma:103653123|K14488 SAUR; SAUR family protein	--	--	Auxin responsive protein	Indole-3-acetic acid-induced protein ARG7 OS=Vigna radiata var. radiata OX=3916 GN=ARG7 PE=2 SV=1	gi|670395939|ref|XP_008678309.1| auxin-induced protein 15A [Zea mays]
Zm00001d052148	0.165625	0.770211	2.24166	0.0149113	up	--	--	Cellular Component: nucleus (GO:0005634);; Cellular Component: cytoplasm (GO:0005737);; Biological Process: multicellular organism development (GO:0007275);; Biological Process: auxin-activated signaling pathway (GO:0009734);; Biological Process: regulation of growth (GO:0040008);; Biological Process: regulation of seedling development (GO:1900140);;	K14488|7e-84|zma:100280867|K14488 SAUR; SAUR family protein	--	--	Auxin responsive protein	Auxin-responsive protein SAUR32 OS=Arabidopsis thaliana OX=3702 GN=SAUR32 PE=2 SV=1	gi|1142692386|ref|AQK56312.1| SAUR12-auxin-responsive SAUR family member [Zea mays]
Zm00001d014682	10.2716	1.01474	-3.21167	1.04145e-20	down	--	--	Biological Process: multicellular organism development (GO:0007275);; Biological Process: auxin-activated signaling pathway (GO:0009734);; Cellular Component: extrinsic component of plasma membrane (GO:0019897);; Biological Process: positive regulation of cell growth (GO:0030307);; Biological Process: regulation of auxin polar transport (GO:2000012);;	K14488|3e-89|zma:103626407|K14488 SAUR; SAUR family protein	--	--	Auxin responsive protein	Auxin-responsive protein SAUR19 OS=Arabidopsis thaliana OX=3702 GN=SAUR19 PE=2 SV=1	gi|670407075|ref|XP_008645034.1| auxin-responsive protein SAUR19 [Zea mays]
Zm00001d016582	4.59346	1.85576	-1.20777	0.000142165	down	--	--	Cellular Component: cytoplasm (GO:0005737);; Biological Process: auxin-activated signaling pathway (GO:0009734);; Biological Process: positive gravitropism (GO:0009958);; Biological Process: cell growth (GO:0016049);; Biological Process: regulation of growth (GO:0040008);; Biological Process: auxin transport (GO:0060918);; Biological Process: root radial pattern formation (GO:0090057);;	K14488|1e-120|zma:103627198|K14488 SAUR; SAUR family protein	--	--	Auxin responsive protein	Auxin-responsive protein SAUR41 OS=Arabidopsis thaliana OX=3702 GN=SAUR41 PE=2 SV=1	gi|670408859|ref|XP_008645719.1| uncharacterized protein LOC103627198 [Zea mays]
Zm00001d017397	40.9579	18.9829	-1.02179	2.97228e-15	down	--	--	Cellular Component: nucleus (GO:0005634);; Biological Process: multicellular organism development (GO:0007275);; Biological Process: auxin-activated signaling pathway (GO:0009734);; Biological Process: regulation of seed germination (GO:0010029);; Biological Process: regulation of growth (GO:0040008);; Biological Process: positive regulation of leaf senescence (GO:1900057);;	K14488|1e-146|zma:103627479|K14488 SAUR; SAUR family protein	--	--	Auxin responsive protein	Auxin-responsive protein SAUR36 OS=Arabidopsis thaliana OX=3702 GN=SAUR36 PE=2 SV=1	gi|670409534|ref|XP_008645998.1| auxin-responsive protein SAUR36 [Zea mays]
MES.Dark_v_COL.Dark
#id	MES.Dark-FPKM	COL.Dark-FPKM	log2FoldChange	pvalue	significant	COG_class	COG_class_annotation	GO_annotation	KEGG_annotation	KOG_class	KOG_class_annotation	Pfam_annotation	Swissprot_annotation	nr_annotation
auxin influx carrier (AUX1)
Zm00001d042809	76.5317	21.0841	-1.52974	6.22497e-05	down	--	--	Biological Process: amino acid transmembrane transport (GO:0003333);; Cellular Component: plasma membrane (GO:0005886);; Biological Process: auxin-activated signaling pathway (GO:0009734);; Molecular Function: amino acid transmembrane transporter activity (GO:0015171);; Molecular Function: symporter activity (GO:0015293);; Cellular Component: integral component of membrane (GO:0016021);;	K13946|0.0|zma:100285200|K13946 AUX1; auxin influx carrier (AUX1 LAX family)	[E]	Amino acid transport and metabolism	Transmembrane amino acid transporter protein	Auxin transporter-like protein 1 OS=Oryza sativa subsp. japonica OX=39947 GN=Os01g0856500 PE=2 SV=2	gi|1142678293|ref|ONM36336.1| Auxin transporter-like protein 1 [Zea mays]
auxin-responsive protein IAA (AUX/IAA)
Zm00001d013071	0.846553	5.90093	3.08367	0.00315379	up	--	--	Cellular Component: nucleus (GO:0005634);; Biological Process: transcription, DNA-templated (GO:0006351);; Biological Process: regulation of transcription, DNA-templated (GO:0006355);; Biological Process: response to auxin (GO:0009733);; Biological Process: auxin-activated signaling pathway (GO:0009734);;	K14484|1e-132|zma:100286028|K14484 IAA; auxin-responsive protein IAA	--	--	AUX/IAA family	Auxin-responsive protein IAA14 OS=Oryza sativa subsp. japonica OX=39947 GN=IAA14 PE=2 SV=1	gi|223948979|ref|ACN28573.1| unknown [Zea mays]
Zm00001d037774	191.004	373.366	1.18687	0.00100077	up	--	--	Cellular Component: nucleus (GO:0005634);; Biological Process: transcription, DNA-templated (GO:0006351);; Biological Process: regulation of transcription, DNA-templated (GO:0006355);; Biological Process: response to auxin (GO:0009733);; Biological Process: auxin-activated signaling pathway (GO:0009734);;	K14484|1e-178|zma:100191581|K14484 IAA; auxin-responsive protein IAA	--	--	AUX/IAA family	Auxin-responsive protein IAA17 OS=Oryza sativa subsp. japonica OX=39947 GN=IAA17 PE=2 SV=1	gi|212275117|ref|NP_001130483.1| IAA17-auxin-responsive Aux/IAA family member [Zea mays]
Zm00001d038784	2.83548	11.3227	2.15732	1.62449e-05	up	--	--	Cellular Component: nucleus (GO:0005634);; Biological Process: transcription, DNA-templated (GO:0006351);; Biological Process: regulation of transcription, DNA-templated (GO:0006355);; Biological Process: response to auxin (GO:0009733);; Biological Process: auxin-activated signaling pathway (GO:0009734);;	K14484|0.0|zma:100272504|K14484 IAA; auxin-responsive protein IAA	--	--	AUX/IAA family	Auxin-responsive protein IAA18 OS=Oryza sativa subsp. japonica OX=39947 GN=IAA18 PE=2 SV=1	gi|1142829718|ref|AQK87805.1| Auxin-responsive protein IAA26 [Zea mays]
Zm00001d041418	30.6873	117.947	2.1469	0.00189763	up	--	--	Cellular Component: nucleus (GO:0005634);; Biological Process: transcription, DNA-templated (GO:0006351);; Biological Process: regulation of transcription, DNA-templated (GO:0006355);; Biological Process: auxin-activated signaling pathway (GO:0009734);;	K14484|1e-167|zma:100192924|K14484 IAA; auxin-responsive protein IAA	--	--	AUX/IAA family	Auxin-responsive protein IAA31 OS=Oryza sativa subsp. japonica OX=39947 GN=IAA31 PE=2 SV=1	gi|212721726|ref|NP_001131580.1| uncharacterized protein LOC100192924 [Zea mays]
Zm00001d004697	0.859173	0.047133	-3.81987	0.00208205	down	--	--	Cellular Component: nucleus (GO:0005634);; Biological Process: transcription, DNA-templated (GO:0006351);; Biological Process: regulation of transcription, DNA-templated (GO:0006355);; Biological Process: auxin-activated signaling pathway (GO:0009734);;	K14484|0.0|zma:100285207|K14484 IAA; auxin-responsive protein IAA	--	--	AUX/IAA family	Auxin-responsive protein IAA27 OS=Oryza sativa subsp. japonica OX=39947 GN=IAA27 PE=2 SV=2	gi|1142660110|ref|ONM19432.1| IAA27-auxin-responsive Aux/IAA family member [Zea mays]
Zm00001d010360	11.396	1.4175	-2.9053	0.00177911	down	--	--	Cellular Component: nucleus (GO:0005634);; Biological Process: transcription, DNA-templated (GO:0006351);; Biological Process: regulation of transcription, DNA-templated (GO:0006355);; Biological Process: auxin-activated signaling pathway (GO:0009734);;	K14484|1e-165|zma:100279375|K14484 IAA; auxin-responsive protein IAA	--	--	AUX/IAA family	Auxin-responsive protein IAA16 OS=Oryza sativa subsp. japonica OX=39947 GN=IAA16 PE=2 SV=1	gi|226508838|ref|NP_001145863.1| IAA16-auxin-responsive Aux/IAA family member [Zea mays]
Zm00001d037691	5.63549	0.132981	-4.94957	9.52613e-12	down	[J]	Translation, ribosomal structure and biogenesis	Cellular Component: nucleus (GO:0005634);; Biological Process: transcription, DNA-templated (GO:0006351);; Biological Process: regulation of transcription, DNA-templated (GO:0006355);; Biological Process: auxin-activated signaling pathway (GO:0009734);;	K14484|1e-162|zma:100284398|K14484 IAA; auxin-responsive protein IAA	--	--	AUX/IAA family	Auxin-responsive protein IAA16 OS=Oryza sativa subsp. japonica OX=39947 GN=IAA16 PE=2 SV=1	gi|1142826483|ref|AQK84570.1| IAA16-auxin-responsive Aux/IAA family member [Zea mays]
Zm00001d038980	8.83264	3.10636	-1.35359	7.71334e-05	down	--	--	Cellular Component: nucleus (GO:0005634);; Biological Process: transcription, DNA-templated (GO:0006351);; Biological Process: regulation of transcription, DNA-templated (GO:0006355);; Biological Process: response to auxin (GO:0009733);; Biological Process: auxin-activated signaling pathway (GO:0009734);;	K14484|0.0|zma:100284944|K14484 IAA; auxin-responsive protein IAA	--	--	AUX/IAA family	Auxin-responsive protein IAA19 OS=Oryza sativa subsp. japonica OX=39947 GN=IAA19 PE=2 SV=1	gi|1214740164|ref|NP_001151311.2| IAA19 - auxin-responsive Aux/IAA family member [Zea mays]
auxin responsive GH3 gene family (GH3)
Zm00001d010697	3.81611	0.053725	-5.73318	0.000287911	down	--	--	Biological Process: response to light stimulus (GO:0009416);; Biological Process: response to auxin (GO:0009733);; Molecular Function: ligase activity (GO:0016874);;	K14487|0.0|zma:100280297|K14487 GH3; auxin responsive GH3 gene family	--	--	GH3 auxin-responsive promoter	Probable indole-3-acetic acid-amido synthetase GH3.4 OS=Oryza sativa subsp. japonica OX=39947 GN=GH3.4 PE=2 SV=1	gi|1142836525|ref|AQK94611.1| Indole-3-acetic acid-amido synthetase GH3.6 [Zea mays]
SAUR family protein (SAUR)
Zm00001d015354	0.843872	6.02461	3.05953	0.000117239	up	[V]	Defense mechanisms	Cellular Component: cytoplasm (GO:0005737);; Biological Process: multicellular organism development (GO:0007275);; Biological Process: auxin-activated signaling pathway (GO:0009734);; Biological Process: regulation of growth (GO:0040008);;	K14488|6e-87|zma:103626666|K14488 SAUR; SAUR family protein	--	--	Auxin responsive protein	Auxin-responsive protein SAUR72 OS=Arabidopsis thaliana OX=3702 GN=SAUR72 PE=2 SV=1	gi|670407667|ref|XP_008645280.1| auxin-responsive protein SAUR71 [Zea mays]
Zm00001d017397	17.231	70.3008	2.08402	0.000639632	up	--	--	Cellular Component: nucleus (GO:0005634);; Biological Process: multicellular organism development (GO:0007275);; Biological Process: auxin-activated signaling pathway (GO:0009734);; Biological Process: regulation of seed germination (GO:0010029);; Biological Process: regulation of growth (GO:0040008);; Biological Process: positive regulation of leaf senescence (GO:1900057);;	K14488|1e-146|zma:103627479|K14488 SAUR; SAUR family protein	--	--	Auxin responsive protein	Auxin-responsive protein SAUR36 OS=Arabidopsis thaliana OX=3702 GN=SAUR36 PE=2 SV=1	gi|670409534|ref|XP_008645998.1| auxin-responsive protein SAUR36 [Zea mays]
Zm00001d026308	2.8755	11.2259	2.15655	0.00276477	up	[P]	Inorganic ion transport and metabolism	Cellular Component: cytoplasm (GO:0005737);; Biological Process: auxin-activated signaling pathway (GO:0009734);; Biological Process: positive gravitropism (GO:0009958);; Biological Process: cell growth (GO:0016049);; Biological Process: regulation of growth (GO:0040008);; Biological Process: auxin transport (GO:0060918);; Biological Process: root radial pattern formation (GO:0090057);;	K14488|2e-86|zma:103642058|K14488 SAUR; SAUR family protein	--	--	Auxin responsive protein	Auxin-responsive protein SAUR41 OS=Arabidopsis thaliana OX=3702 GN=SAUR41 PE=2 SV=1	gi|670446790|ref|XP_008663600.1| auxin-responsive protein SAUR71 [Zea mays]
Zm00001d021062	0.295293	1.7073	2.53868	0.00557454	up	--	--	Cellular Component: cytoplasm (GO:0005737);; Biological Process: auxin-activated signaling pathway (GO:0009734);; Biological Process: positive gravitropism (GO:0009958);; Biological Process: cell growth (GO:0016049);; Biological Process: regulation of growth (GO:0040008);; Biological Process: auxin transport (GO:0060918);; Biological Process: root radial pattern formation (GO:0090057);;	K14488|2e-95|zma:100284388|K14488 SAUR; SAUR family protein	--	--	Auxin responsive protein	Auxin-responsive protein SAUR41 OS=Arabidopsis thaliana OX=3702 GN=SAUR41 PE=2 SV=1	gi|226505054|ref|NP_001150755.1| calmodulin binding protein [Zea mays]
Zm00001d002374	1.75811	0.0329157	-5.67319	0.000238254	down	--	--	Cellular Component: cytoplasm (GO:0005737);; Biological Process: multicellular organism development (GO:0007275);; Biological Process: auxin-activated signaling pathway (GO:0009734);; Biological Process: regulation of growth (GO:0040008);;	K14488|1e-120|zma:100282558|K14488 SAUR; SAUR family protein	--	--	Auxin responsive protein	Auxin-responsive protein SAUR71 OS=Arabidopsis thaliana OX=3702 GN=SAUR71 PE=2 SV=1	gi|293333509|ref|NP_001168736.1| SAUR20 - auxin-responsive SAUR family member [Zea mays]
Zm00001d026262	0.866178	0	-7.28801	0.00115023	down	--	--	Cellular Component: cytoplasm (GO:0005737);; Biological Process: multicellular organism development (GO:0007275);; Biological Process: auxin-activated signaling pathway (GO:0009734);; Biological Process: regulation of growth (GO:0040008);;	K14488|1e-124|zma:100284202|K14488 SAUR; SAUR family protein	--	--	Auxin responsive protein	Auxin-responsive protein SAUR71 OS=Arabidopsis thaliana OX=3702 GN=SAUR71 PE=2 SV=1	gi|226507274|ref|NP_001150569.1| SAUR20 - auxin-responsive SAUR family member [Zea mays]

## Sheet: Table S6
Supplementary Table 6 Differentially expressed genes (DEGs) involved in cytokinin (CTK) signaling pathway were identified among 11 comparisons.
MES.White_v_MES.Dark
#id	MES.White-FPKM	MES.Dark-FPKM	log2FoldChange	pvalue	significant	COG_class	COG_class_annotation	GO_annotation	KEGG_annotation	KOG_class	KOG_class_annotation	Pfam_annotation	Swissprot_annotation	nr_annotation
two-component response regulator ARR-B family (B-ARR)
Zm00001d018380	3.06009	8.15355	1.19866	0.00111471	up	[TK]	--	Biological Process: phosphorelay signal transduction system (GO:0000160);; Molecular Function: DNA binding (GO:0003677);; Molecular Function: DNA-binding transcription factor activity (GO:0003700);; Cellular Component: nucleus (GO:0005634);; Biological Process: transcription, DNA-templated (GO:0006351);; Biological Process: cytokinin-activated signaling pathway (GO:0009736);;	K14491|0.0|sbi:8084640|K14491 ARR-B; two-component response regulator ARR-B family	[K]	Transcription	Response regulator receiver domain	Two-component response regulator ORR23 OS=Oryza sativa subsp. indica OX=39946 GN=RR23 PE=3 SV=1	gi|1142711849|ref|AQK75773.1| Two-component response regulator ARR12 [Zea mays]
two-component response regulator ARR-A family (A-ARR)
Zm00001d023242	10.4193	57.7904	2.31937	1.13285e-05	up	--	--	Biological Process: phosphorelay signal transduction system (GO:0000160);; Cellular Component: nucleus (GO:0005634);; Biological Process: transcription, DNA-templated (GO:0006351);; Biological Process: regulation of transcription, DNA-templated (GO:0006355);; Biological Process: cytokinin-activated signaling pathway (GO:0009736);;	K14492|2e-87|zma:541632|K14492 ARR-A; two-component response regulator ARR-A family	[K]	Transcription	--	Two-component response regulator ORR10 OS=Oryza sativa subsp. japonica OX=39947 GN=RR10 PE=2 SV=2	gi|1142643713|ref|AQK38699.1| Two-component response regulator ARR9 [Zea mays]
Zm00001d001865	54.5278	18.6603	-1.80509	4.97083e-09	down	[T]	Signal transduction mechanisms	Biological Process: phosphorelay signal transduction system (GO:0000160);; Cellular Component: intracellular (GO:0005622);; Biological Process: transcription, DNA-templated (GO:0006351);; Biological Process: regulation of transcription, DNA-templated (GO:0006355);; Biological Process: cytokinin-activated signaling pathway (GO:0009736);;	K14492|1e-104|zma:541613|K14492 ARR-A; two-component response regulator ARR-A family	[K]	Transcription	Response regulator receiver domain	Two-component response regulator ORR6 OS=Oryza sativa subsp. japonica OX=39947 GN=RR6 PE=2 SV=1	gi|226497480|ref|NP_001147402.1| cytokinin response regulator 1 [Zea mays]
MES.Red_v_MES.White
#id	MES.Red-FPKM	MES.White-FPKM	log2FoldChange	pvalue	significant	COG_class	COG_class_annotation	GO_annotation	KEGG_annotation	KOG_class	KOG_class_annotation	Pfam_annotation	Swissprot_annotation	nr_annotation
two-component response regulator ARR-A family (A-ARR)
Zm00001d001865	14.3689	54.5278	2.29216	1.22717e-13	up	[T]	Signal transduction mechanisms	Biological Process: phosphorelay signal transduction system (GO:0000160);; Cellular Component: intracellular (GO:0005622);; Biological Process: transcription, DNA-templated (GO:0006351);; Biological Process: regulation of transcription, DNA-templated (GO:0006355);; Biological Process: cytokinin-activated signaling pathway (GO:0009736);;	K14492|1e-104|zma:541613|K14492 ARR-A; two-component response regulator ARR-A family	[K]	Transcription	Response regulator receiver domain	Two-component response regulator ORR6 OS=Oryza sativa subsp. japonica OX=39947 GN=RR6 PE=2 SV=1	gi|226497480|ref|NP_001147402.1| cytokinin response regulator 1 [Zea mays]
Zm00001d017307	0.391185	0	-7.28165	0.000284083	down	[T]	Signal transduction mechanisms	Biological Process: phosphorelay signal transduction system (GO:0000160);; Cellular Component: intracellular (GO:0005622);; Biological Process: transcription, DNA-templated (GO:0006351);; Biological Process: regulation of transcription, DNA-templated (GO:0006355);; Biological Process: cytokinin-activated signaling pathway (GO:0009736);;	K14492|1e-116|zma:100273679|K14492 ARR-A; two-component response regulator ARR-A family	[K]	Transcription	Response regulator receiver domain	Two-component response regulator ORR11 OS=Oryza sativa subsp. japonica OX=39947 GN=RR11 PE=2 SV=1	gi|1142708933|ref|AQK72857.1| Two-component response regulator ARR16 [Zea mays]
MES.Blue_v_MES.White
#id	MES.Blue-FPKM	MES.White-FPKM	log2FoldChange	pvalue	significant	COG_class	COG_class_annotation	GO_annotation	KEGG_annotation	KOG_class	KOG_class_annotation	Pfam_annotation	Swissprot_annotation	nr_annotation
two-component response regulator ARR-A family (A-ARR)
Zm00001d001865	19.7721	54.5278	1.91335	9.81803e-05	up	[T]	Signal transduction mechanisms	Biological Process: phosphorelay signal transduction system (GO:0000160);; Cellular Component: intracellular (GO:0005622);; Biological Process: transcription, DNA-templated (GO:0006351);; Biological Process: regulation of transcription, DNA-templated (GO:0006355);; Biological Process: cytokinin-activated signaling pathway (GO:0009736);;	K14492|1e-104|zma:541613|K14492 ARR-A; two-component response regulator ARR-A family	[K]	Transcription	Response regulator receiver domain	Two-component response regulator ORR6 OS=Oryza sativa subsp. japonica OX=39947 GN=RR6 PE=2 SV=1	gi|226497480|ref|NP_001147402.1| cytokinin response regulator 1 [Zea mays]
Zm00001d017307	0.309741	0	-6.6855	0.000970514	down	[T]	Signal transduction mechanisms	Biological Process: phosphorelay signal transduction system (GO:0000160);; Cellular Component: intracellular (GO:0005622);; Biological Process: transcription, DNA-templated (GO:0006351);; Biological Process: regulation of transcription, DNA-templated (GO:0006355);; Biological Process: cytokinin-activated signaling pathway (GO:0009736);;	K14492|1e-116|zma:100273679|K14492 ARR-A; two-component response regulator ARR-A family	[K]	Transcription	Response regulator receiver domain	Two-component response regulator ORR11 OS=Oryza sativa subsp. japonica OX=39947 GN=RR11 PE=2 SV=1	gi|1142708933|ref|AQK72857.1| Two-component response regulator ARR16 [Zea mays]
COL.Red_v_COL.Dark
#id	COL.Red-FPKM	COL.Dark-FPKM	log2FoldChange	pvalue	significant	COG_class	COG_class_annotation	GO_annotation	KEGG_annotation	KOG_class	KOG_class_annotation	Pfam_annotation	Swissprot_annotation	nr_annotation
cytokinin receptor (CRE1)
Zm00001d012005	27.0232	68.7002	1.44349	0.000137848	up	[T]	Signal transduction mechanisms	Molecular Function: phosphorelay sensor kinase activity (GO:0000155);; Cellular Component: intracellular (GO:0005622);; Cellular Component: plasma membrane (GO:0005886);; Biological Process: response to water deprivation (GO:0009414);; Biological Process: response to salt stress (GO:0009651);; Biological Process: cytokinin-activated signaling pathway (GO:0009736);; Biological Process: regulation …	K14489|0.0|zma:100274238|K14489 AHK2_3_4; arabidopsis histidine kinase 2/3/4 (cytokinin receptor) [EC:2.7.13.3]	[T]	Signal transduction mechanisms	CHASE domain;; Histidine kinase-, DNA gyrase B-, and HSP90-like ATPase;; Response regulator receiver domain;; His Kinase A (phospho-acceptor) domain	Probable histidine kinase 3 OS=Oryza sativa subsp. indica OX=39946 GN=HK3 PE=2 SV=1	gi|1142840472|ref|AQK98558.1| Putative histidine kinase family protein [Zea mays]
COL.Blue_v_COL.Dark
#id	COL.Blue-FPKM	COL.Dark-FPKM	log2FoldChange	pvalue	significant	COG_class	COG_class_annotation	GO_annotation	KEGG_annotation	KOG_class	KOG_class_annotation	Pfam_annotation	Swissprot_annotation	nr_annotation
cytokinin receptor (CRE1)
Zm00001d012005	33.6444	68.7002	1.18525	2.12425e-05	up	[T]	Signal transduction mechanisms	Molecular Function: phosphorelay sensor kinase activity (GO:0000155);; Cellular Component: intracellular (GO:0005622);; Cellular Component: plasma membrane (GO:0005886);; Biological Process: response to water deprivation (GO:0009414);; Biological Process: response to salt stress (GO:0009651);; Biological Process: cytokinin-activated signaling pathway (GO:0009736);; Biological Process: regulation …	K14489|0.0|zma:100274238|K14489 AHK2_3_4; arabidopsis histidine kinase 2/3/4 (cytokinin receptor) [EC:2.7.13.3]	[T]	Signal transduction mechanisms	CHASE domain;; Histidine kinase-, DNA gyrase B-, and HSP90-like ATPase;; Response regulator receiver domain;; His Kinase A (phospho-acceptor) domain	Probable histidine kinase 3 OS=Oryza sativa subsp. indica OX=39946 GN=HK3 PE=2 SV=1	gi|1142840472|ref|AQK98558.1| Putative histidine kinase family protein [Zea mays]
two-component response regulator ARR-A family (A-ARR)
Zm00001d050768	7.02201	1.27698	-2.21873	0.00340506	down	[T]	Signal transduction mechanisms	Biological Process: phosphorelay signal transduction system (GO:0000160);; Cellular Component: nucleus (GO:0005634);; Cellular Component: cytosol (GO:0005829);; Biological Process: transcription, DNA-templated (GO:0006351);; Biological Process: regulation of transcription, DNA-templated (GO:0006355);; Biological Process: cytokinin-activated signaling pathway (GO:0009736);;	K14492|1e-174|zma:541633|K14492 ARR-A; two-component response regulator ARR-A family	[K]	Transcription	Response regulator receiver domain	Two-component response regulator ORR2 OS=Oryza sativa subsp. japonica OX=39947 GN=RR2 PE=2 SV=1	gi|194697208|ref|ACF82688.1| unknown [Zea mays]
COL.White_v_COL.Dark
#id	COL.White-FPKM	COL.Dark-FPKM	log2FoldChange	pvalue	significant	COG_class	COG_class_annotation	GO_annotation	KEGG_annotation	KOG_class	KOG_class_annotation	Pfam_annotation	Swissprot_annotation	nr_annotation
cytokinin receptor (CRE1)
Zm00001d012005	26.5556	68.7002	1.18578	5.90587e-10	up	[T]	Signal transduction mechanisms	Molecular Function: phosphorelay sensor kinase activity (GO:0000155);; Cellular Component: intracellular (GO:0005622);; Cellular Component: plasma membrane (GO:0005886);; Biological Process: response to water deprivation (GO:0009414);; Biological Process: response to salt stress (GO:0009651);; Biological Process: cytokinin-activated signaling pathway (GO:0009736);; Biological Process: regulation …	K14489|0.0|zma:100274238|K14489 AHK2_3_4; arabidopsis histidine kinase 2/3/4 (cytokinin receptor) [EC:2.7.13.3]	[T]	Signal transduction mechanisms	CHASE domain;; Histidine kinase-, DNA gyrase B-, and HSP90-like ATPase;; Response regulator receiver domain;; His Kinase A (phospho-acceptor) domain	Probable histidine kinase 3 OS=Oryza sativa subsp. indica OX=39946 GN=HK3 PE=2 SV=1	gi|1142840472|ref|AQK98558.1| Putative histidine kinase family protein [Zea mays]
Zm00001d014297	2.6197	6.62683	1.15598	5.02918e-06	up	[T]	Signal transduction mechanisms	Molecular Function: phosphorelay sensor kinase activity (GO:0000155);; Cellular Component: intracellular (GO:0005622);; Cellular Component: plasma membrane (GO:0005886);; Biological Process: cytokinin-activated signaling pathway (GO:0009736);; Cellular Component: integral component of membrane (GO:0016021);;	K14489|0.0|zma:541642|K14489 AHK2_3_4; arabidopsis histidine kinase 2/3/4 (cytokinin receptor) [EC:2.7.13.3]	[T]	Signal transduction mechanisms	CHASE domain;; Histidine kinase-, DNA gyrase B-, and HSP90-like ATPase;; Response regulator receiver domain;; His Kinase A (phospho-acceptor) domain	Probable histidine kinase 5 OS=Oryza sativa subsp. japonica OX=39947 GN=HK5 PE=2 SV=1	gi|1142701891|ref|AQK65815.1| histidine kinase3 [Zea mays]
Zm00001d042312	6.52405	19.3218	1.41464	1.64633e-08	up	[T]	Signal transduction mechanisms	Molecular Function: phosphorelay sensor kinase activity (GO:0000155);; Cellular Component: intracellular (GO:0005622);; Cellular Component: plasma membrane (GO:0005886);; Biological Process: response to water deprivation (GO:0009414);; Biological Process: response to salt stress (GO:0009651);; Biological Process: cytokinin-activated signaling pathway (GO:0009736);; Biological Process: regulation …	K14489|0.0|zma:541641|K14489 AHK2_3_4; arabidopsis histidine kinase 2/3/4 (cytokinin receptor) [EC:2.7.13.3]	[T]	Signal transduction mechanisms	CHASE domain;; Histidine kinase-, DNA gyrase B-, and HSP90-like ATPase;; Response regulator receiver domain;; His Kinase A (phospho-acceptor) domain	Probable histidine kinase 3 OS=Oryza sativa subsp. indica OX=39946 GN=HK3 PE=2 SV=1	gi|1122780680|ref|NP_001334835.1| histidine kinase 2 [Zea mays]
two-component response regulator ARR-B family (B-ARR)
Zm00001d046755	0.847191	0.300067	-1.65054	0.00016817	down	[T]	Signal transduction mechanisms	Biological Process: phosphorelay signal transduction system (GO:0000160);; Molecular Function: DNA binding (GO:0003677);; Cellular Component: nucleus (GO:0005634);; Biological Process: transcription, DNA-templated (GO:0006351);; Biological Process: regulation of transcription, DNA-templated (GO:0006355);; Biological Process: cytokinin-activated signaling pathway (GO:0009736);;	K14491|0.0|zma:103638799|K14491 ARR-B; two-component response regulator ARR-B family	[K]	Transcription	Response regulator receiver domain;; Myb-like DNA-binding domain	Two-component response regulator ORR25 OS=Oryza sativa subsp. japonica OX=39947 GN=RR25 PE=3 SV=1	gi|670438788|ref|XP_008659835.1| two-component response regulator ORR25 isoform X2 [Zea mays]
two-component response regulator ARR-A family (A-ARR)
Zm00001d003598	0.0663947	0.748102	3.34254	0.00490629	up	[T]	Signal transduction mechanisms	Biological Process: phosphorelay signal transduction system (GO:0000160);; Cellular Component: intracellular (GO:0005622);; Biological Process: transcription, DNA-templated (GO:0006351);; Biological Process: regulation of transcription, DNA-templated (GO:0006355);; Biological Process: cytokinin-activated signaling pathway (GO:0009736);;	K14492|1e-134|zma:100217235|K14492 ARR-A; two-component response regulator ARR-A family	[K]	Transcription	Response regulator receiver domain	Two-component response regulator ORR1 OS=Oryza sativa subsp. japonica OX=39947 GN=RR1 PE=2 SV=1	gi|1142657876|ref|ONM17198.1| Two-component response regulator ARR16 [Zea mays]
Zm00001d001865	31.1333	8.99981	-1.97696	0.00288358	down	[T]	Signal transduction mechanisms	Biological Process: phosphorelay signal transduction system (GO:0000160);; Cellular Component: intracellular (GO:0005622);; Biological Process: transcription, DNA-templated (GO:0006351);; Biological Process: regulation of transcription, DNA-templated (GO:0006355);; Biological Process: cytokinin-activated signaling pathway (GO:0009736);;	K14492|1e-104|zma:541613|K14492 ARR-A; two-component response regulator ARR-A family	[K]	Transcription	Response regulator receiver domain	Two-component response regulator ORR6 OS=Oryza sativa subsp. japonica OX=39947 GN=RR6 PE=2 SV=1	gi|226497480|ref|NP_001147402.1| cytokinin response regulator 1 [Zea mays]
COL.Red_v_COL.White
#id	COL.Red-FPKM	COL.White-FPKM	log2FoldChange	pvalue	significant	COG_class	COG_class_annotation	GO_annotation	KEGG_annotation	KOG_class	KOG_class_annotation	Pfam_annotation	Swissprot_annotation	nr_annotation
histidine-containing phosphotransfer peotein (AHP)
Zm00001d049952	6.24898	10.8627	1.03646	5.84746e-05	up	--	--	Biological Process: phosphorelay signal transduction system (GO:0000160);; Cellular Component: nucleus (GO:0005634);; Cellular Component: cytosol (GO:0005829);; Biological Process: cytokinin-activated signaling pathway (GO:0009736);; Molecular Function: histidine phosphotransfer kinase activity (GO:0009927);; Biological Process: phosphorylation (GO:0016310);; Molecular Function: protein histidine…	K14490|4e-90|zma:542596|K14490 AHP; histidine-containing phosphotransfer peotein	[T]	Signal transduction mechanisms	Hpt domain	Histidine-containing phosphotransfer protein 1 OS=Oryza sativa subsp. japonica OX=39947 GN=AHP1 PE=2 SV=1	gi|1142687732|ref|AQK51658.1| histidine-containing phosphotransfer protein3 [Zea mays]
two-component response regulator ARR-B family (B-ARR)
Zm00001d046755	0.488395	0.847191	1.02913	0.00102414	up	[T]	Signal transduction mechanisms	Biological Process: phosphorelay signal transduction system (GO:0000160);; Molecular Function: DNA binding (GO:0003677);; Cellular Component: nucleus (GO:0005634);; Biological Process: transcription, DNA-templated (GO:0006351);; Biological Process: regulation of transcription, DNA-templated (GO:0006355);; Biological Process: cytokinin-activated signaling pathway (GO:0009736);;	K14491|0.0|zma:103638799|K14491 ARR-B; two-component response regulator ARR-B family	[K]	Transcription	Response regulator receiver domain;; Myb-like DNA-binding domain	Two-component response regulator ORR25 OS=Oryza sativa subsp. japonica OX=39947 GN=RR25 PE=3 SV=1	gi|670438788|ref|XP_008659835.1| two-component response regulator ORR25 isoform X2 [Zea mays]
Zm00001d035845	0.122109	0	-6.0321	0.00224354	down	--	--	Biological Process: phosphorelay signal transduction system (GO:0000160);; Molecular Function: DNA-binding transcription factor activity (GO:0003700);; Cellular Component: nucleus (GO:0005634);; Biological Process: transcription, DNA-templated (GO:0006351);; Biological Process: cytokinin-activated signaling pathway (GO:0009736);; Molecular Function: sequence-specific DNA binding (GO:0043565);; Bi…	K14491|2e-95|sbi:8076203|K14491 ARR-B; two-component response regulator ARR-B family	[K]	Transcription	--	Two-component response regulator ORR22 OS=Oryza sativa subsp. japonica OX=39947 GN=RR22 PE=2 SV=1	gi|1142821686|ref|AQK79773.1| hypothetical protein ZEAMMB73_Zm00001d035845 [Zea mays]
COL.Blue_v_COL.White
#id	COL.Blue-FPKM	COL.White-FPKM	log2FoldChange	pvalue	significant	COG_class	COG_class_annotation	GO_annotation	KEGG_annotation	KOG_class	KOG_class_annotation	Pfam_annotation	Swissprot_annotation	nr_annotation
histidine-containing phosphotransfer peotein (AHP)
Zm00001d049952	6.51923	10.8627	1.00685	5.75862e-05	up	--	--	Biological Process: phosphorelay signal transduction system (GO:0000160);; Cellular Component: nucleus (GO:0005634);; Cellular Component: cytosol (GO:0005829);; Biological Process: cytokinin-activated signaling pathway (GO:0009736);; Molecular Function: histidine phosphotransfer kinase activity (GO:0009927);; Biological Process: phosphorylation (GO:0016310);; Molecular Function: protein histidine…	K14490|4e-90|zma:542596|K14490 AHP; histidine-containing phosphotransfer peotein	[T]	Signal transduction mechanisms	Hpt domain	Histidine-containing phosphotransfer protein 1 OS=Oryza sativa subsp. japonica OX=39947 GN=AHP1 PE=2 SV=1	gi|1142687732|ref|AQK51658.1| histidine-containing phosphotransfer protein3 [Zea mays]
two-component response regulator ARR-A family (A-ARR)
Zm00001d003598	0.654361	0.0663947	-3.07634	0.00254324	down	[T]	Signal transduction mechanisms	Biological Process: phosphorelay signal transduction system (GO:0000160);; Cellular Component: intracellular (GO:0005622);; Biological Process: transcription, DNA-templated (GO:0006351);; Biological Process: regulation of transcription, DNA-templated (GO:0006355);; Biological Process: cytokinin-activated signaling pathway (GO:0009736);;	K14492|1e-134|zma:100217235|K14492 ARR-A; two-component response regulator ARR-A family	[K]	Transcription	Response regulator receiver domain	Two-component response regulator ORR1 OS=Oryza sativa subsp. japonica OX=39947 GN=RR1 PE=2 SV=1	gi|1142657876|ref|ONM17198.1| Two-component response regulator ARR16 [Zea mays]
Zm00001d050768	7.02201	1.36317	-2.02611	0.00612041	down	[T]	Signal transduction mechanisms	Biological Process: phosphorelay signal transduction system (GO:0000160);; Cellular Component: nucleus (GO:0005634);; Cellular Component: cytosol (GO:0005829);; Biological Process: transcription, DNA-templated (GO:0006351);; Biological Process: regulation of transcription, DNA-templated (GO:0006355);; Biological Process: cytokinin-activated signaling pathway (GO:0009736);;	K14492|1e-174|zma:541633|K14492 ARR-A; two-component response regulator ARR-A family	[K]	Transcription	Response regulator receiver domain	Two-component response regulator ORR2 OS=Oryza sativa subsp. japonica OX=39947 GN=RR2 PE=2 SV=1	gi|194697208|ref|ACF82688.1| unknown [Zea mays]
MES.Red_v_COL.Red
#id	MES.Red-FPKM	COL.Red-FPKM	log2FoldChange	pvalue	significant	COG_class	COG_class_annotation	GO_annotation	KEGG_annotation	KOG_class	KOG_class_annotation	Pfam_annotation	Swissprot_annotation	nr_annotation
histidine-containing phosphotransfer peotein (AHP)
Zm00001d043505	0.0232553	4.50867	7.8055	7.77849e-08	up	--	--	Biological Process: phosphorelay signal transduction system (GO:0000160);; Cellular Component: nucleus (GO:0005634);; Cellular Component: cytoplasm (GO:0005737);; Biological Process: cytokinin-activated signaling pathway (GO:0009736);; Molecular Function: histidine phosphotransfer kinase activity (GO:0009927);; Biological Process: phosphorylation (GO:0016310);; Molecular Function: protein histidi…	K14490|1e-105|zma:100281022|K14490 AHP; histidine-containing phosphotransfer peotein	[T]	Signal transduction mechanisms	Hpt domain	Pseudo histidine-containing phosphotransfer protein 1 OS=Oryza sativa subsp. japonica OX=39947 GN=PHP1 PE=3 SV=2	gi|1142680268|ref|ONM38311.1| Histidine-containing phosphotransfer protein 4 [Zea mays]
two-component response regulator ARR-B family (B-ARR)
Zm00001d032784	0.0928253	1.22135	3.91539	0.000431712	up	[TK]	--	Biological Process: phosphorelay signal transduction system (GO:0000160);; Molecular Function: DNA binding (GO:0003677);; Molecular Function: DNA-binding transcription factor activity (GO:0003700);; Cellular Component: nucleus (GO:0005634);; Biological Process: transcription, DNA-templated (GO:0006351);; Biological Process: cytokinin-activated signaling pathway (GO:0009736);; Biological Process: …	K14491|0.0|zma:103643497|K14491 ARR-B; two-component response regulator ARR-B family	[K]	Transcription	Response regulator receiver domain;; Myb-like DNA-binding domain	Two-component response regulator ORR30 OS=Oryza sativa subsp. japonica OX=39947 GN=EHD1 PE=1 SV=1	gi|1162447151|ref|XP_008664903.2| two-component response regulator EHD1 [Zea mays]
MES.White_v_COL.White
#id	MES.White-FPKM	COL.White-FPKM	log2FoldChange	pvalue	significant	COG_class	COG_class_annotation	GO_annotation	KEGG_annotation	KOG_class	KOG_class_annotation	Pfam_annotation	Swissprot_annotation	nr_annotation
cytokinin receptor (CRE1)
Zm00001d014297	7.68795	2.6197	-1.50094	1.71913e-20	down	[T]	Signal transduction mechanisms	Molecular Function: phosphorelay sensor kinase activity (GO:0000155);; Cellular Component: intracellular (GO:0005622);; Cellular Component: plasma membrane (GO:0005886);; Biological Process: cytokinin-activated signaling pathway (GO:0009736);; Cellular Component: integral component of membrane (GO:0016021);;	K14489|0.0|zma:541642|K14489 AHK2_3_4; arabidopsis histidine kinase 2/3/4 (cytokinin receptor) [EC:2.7.13.3]	[T]	Signal transduction mechanisms	CHASE domain;; Histidine kinase-, DNA gyrase B-, and HSP90-like ATPase;; Response regulator receiver domain;; His Kinase A (phospho-acceptor) domain	Probable histidine kinase 5 OS=Oryza sativa subsp. japonica OX=39947 GN=HK5 PE=2 SV=1	gi|1142701891|ref|AQK65815.1| histidine kinase3 [Zea mays]
Zm00001d033786	33.7418	15.4444	-1.03686	2.35121e-36	down	[T]	Signal transduction mechanisms	Molecular Function: phosphorelay sensor kinase activity (GO:0000155);; Molecular Function: protein histidine kinase activity (GO:0004673);; Cellular Component: intracellular (GO:0005622);; Cellular Component: plasma membrane (GO:0005886);; Biological Process: protein phosphorylation (GO:0006468);; Biological Process: cytokinin-activated signaling pathway (GO:0009736);; Cellular Component: integra…	K14489|0.0|zma:732762|K14489 AHK2_3_4; arabidopsis histidine kinase 2/3/4 (cytokinin receptor) [EC:2.7.13.3]	[T]	Signal transduction mechanisms	CHASE domain;; Histidine kinase-, DNA gyrase B-, and HSP90-like ATPase;; Response regulator receiver domain;; His Kinase A (phospho-acceptor) domain	Probable histidine kinase 4 OS=Oryza sativa subsp. japonica OX=39947 GN=HK4 PE=2 SV=1	gi|806776536|ref|NP_001105858.2| uncharacterized protein LOC732762 [Zea mays]
histidine-containing phosphotransfer peotein (AHP)
Zm00001d043505	0.0163073	8.39002	8.94831	3.46565e-32	up	--	--	Biological Process: phosphorelay signal transduction system (GO:0000160);; Cellular Component: nucleus (GO:0005634);; Cellular Component: cytoplasm (GO:0005737);; Biological Process: cytokinin-activated signaling pathway (GO:0009736);; Molecular Function: histidine phosphotransfer kinase activity (GO:0009927);; Biological Process: phosphorylation (GO:0016310);; Molecular Function: protein histidi…	K14490|1e-105|zma:100281022|K14490 AHP; histidine-containing phosphotransfer peotein	[T]	Signal transduction mechanisms	Hpt domain	Pseudo histidine-containing phosphotransfer protein 1 OS=Oryza sativa subsp. japonica OX=39947 GN=PHP1 PE=3 SV=2	gi|1142680268|ref|ONM38311.1| Histidine-containing phosphotransfer protein 4 [Zea mays]
two-component response regulator ARR-B family (B-ARR)
Zm00001d018380	3.06009	6.49674	1.17231	8.14189e-16	up	[TK]	--	Biological Process: phosphorelay signal transduction system (GO:0000160);; Molecular Function: DNA binding (GO:0003677);; Molecular Function: DNA-binding transcription factor activity (GO:0003700);; Cellular Component: nucleus (GO:0005634);; Biological Process: transcription, DNA-templated (GO:0006351);; Biological Process: cytokinin-activated signaling pathway (GO:0009736);;	K14491|0.0|sbi:8084640|K14491 ARR-B; two-component response regulator ARR-B family	[K]	Transcription	Response regulator receiver domain	Two-component response regulator ORR23 OS=Oryza sativa subsp. indica OX=39946 GN=RR23 PE=3 SV=1	gi|1142711849|ref|AQK75773.1| Two-component response regulator ARR12 [Zea mays]
Zm00001d032784	0.0248537	1.0438	5.39066	1.03133e-09	up	[TK]	--	Biological Process: phosphorelay signal transduction system (GO:0000160);; Molecular Function: DNA binding (GO:0003677);; Molecular Function: DNA-binding transcription factor activity (GO:0003700);; Cellular Component: nucleus (GO:0005634);; Biological Process: transcription, DNA-templated (GO:0006351);; Biological Process: cytokinin-activated signaling pathway (GO:0009736);; Biological Process: …	K14491|0.0|zma:103643497|K14491 ARR-B; two-component response regulator ARR-B family	[K]	Transcription	Response regulator receiver domain;; Myb-like DNA-binding domain	Two-component response regulator ORR30 OS=Oryza sativa subsp. japonica OX=39947 GN=EHD1 PE=1 SV=1	gi|1162447151|ref|XP_008664903.2| two-component response regulator EHD1 [Zea mays]
Zm00001d046755	0.42828	0.847191	1.06701	0.00411755	up	[T]	Signal transduction mechanisms	Biological Process: phosphorelay signal transduction system (GO:0000160);; Molecular Function: DNA binding (GO:0003677);; Cellular Component: nucleus (GO:0005634);; Biological Process: transcription, DNA-templated (GO:0006351);; Biological Process: regulation of transcription, DNA-templated (GO:0006355);; Biological Process: cytokinin-activated signaling pathway (GO:0009736);;	K14491|0.0|zma:103638799|K14491 ARR-B; two-component response regulator ARR-B family	[K]	Transcription	Response regulator receiver domain;; Myb-like DNA-binding domain	Two-component response regulator ORR25 OS=Oryza sativa subsp. japonica OX=39947 GN=RR25 PE=3 SV=1	gi|670438788|ref|XP_008659835.1| two-component response regulator ORR25 isoform X2 [Zea mays]
Zm00001d012128	12.3293	3.01428	-1.86894	8.55359e-49	down	[TK]	--	Biological Process: phosphorelay signal transduction system (GO:0000160);; Molecular Function: DNA binding (GO:0003677);; Molecular Function: DNA-binding transcription factor activity (GO:0003700);; Cellular Component: nucleus (GO:0005634);; Biological Process: transcription, DNA-templated (GO:0006351);; Biological Process: regulation of transcription, DNA-templated (GO:0006355);; Biological Proc…	K14491|0.0|zma:103636390|K14491 ARR-B; two-component response regulator ARR-B family	[K]	Transcription	Response regulator receiver domain;; Myb-like DNA-binding domain	Two-component response regulator ORR26 OS=Oryza sativa subsp. japonica OX=39947 GN=RR26 PE=3 SV=2	gi|1142840813|ref|AQK98899.1| Putative two-component response regulator family protein [Zea mays]
Zm00001d042463	27.0802	4.73214	-2.47457	8.90408e-108	down	[T]	Signal transduction mechanisms	Biological Process: phosphorelay signal transduction system (GO:0000160);; Molecular Function: DNA binding (GO:0003677);; Molecular Function: DNA-binding transcription factor activity (GO:0003700);; Cellular Component: nucleus (GO:0005634);; Biological Process: transcription, DNA-templated (GO:0006351);; Biological Process: regulation of transcription, DNA-templated (GO:0006355);; Biological Proc…	K14491|0.0|zma:100285939|K14491 ARR-B; two-component response regulator ARR-B family	[K]	Transcription	Response regulator receiver domain;; Myb-like DNA-binding domain	Two-component response regulator ORR26 OS=Oryza sativa subsp. japonica OX=39947 GN=RR26 PE=3 SV=2	gi|1142677382|ref|ONM35425.1| Two-component response regulator ARR11 [Zea mays]
two-component response regulator ARR-A family (A-ARR)
Zm00001d003598	0.407493	0.0663947	-2.5659	0.000931995	down	[T]	Signal transduction mechanisms	Biological Process: phosphorelay signal transduction system (GO:0000160);; Cellular Component: intracellular (GO:0005622);; Biological Process: transcription, DNA-templated (GO:0006351);; Biological Process: regulation of transcription, DNA-templated (GO:0006355);; Biological Process: cytokinin-activated signaling pathway (GO:0009736);;	K14492|1e-134|zma:100217235|K14492 ARR-A; two-component response regulator ARR-A family	[K]	Transcription	Response regulator receiver domain	Two-component response regulator ORR1 OS=Oryza sativa subsp. japonica OX=39947 GN=RR1 PE=2 SV=1	gi|1142657876|ref|ONM17198.1| Two-component response regulator ARR16 [Zea mays]
Zm00001d023242	10.4193	2.97672	-1.71751	5.50158e-17	down	--	--	Biological Process: phosphorelay signal transduction system (GO:0000160);; Cellular Component: nucleus (GO:0005634);; Biological Process: transcription, DNA-templated (GO:0006351);; Biological Process: regulation of transcription, DNA-templated (GO:0006355);; Biological Process: cytokinin-activated signaling pathway (GO:0009736);;	K14492|2e-87|zma:541632|K14492 ARR-A; two-component response regulator ARR-A family	[K]	Transcription	--	Two-component response regulator ORR10 OS=Oryza sativa subsp. japonica OX=39947 GN=RR10 PE=2 SV=2	gi|1142643713|ref|AQK38699.1| Two-component response regulator ARR9 [Zea mays]
Zm00001d026594	8.03981	3.66395	-1.04717	1.09504e-07	down	[T]	Signal transduction mechanisms	Biological Process: phosphorelay signal transduction system (GO:0000160);; Cellular Component: intracellular (GO:0005622);; Biological Process: transcription, DNA-templated (GO:0006351);; Biological Process: regulation of transcription, DNA-templated (GO:0006355);; Biological Process: cytokinin-activated signaling pathway (GO:0009736);;	K14492|1e-107|zma:541624|K14492 ARR-A; two-component response regulator ARR-A family	[K]	Transcription	Response regulator receiver domain	Two-component response regulator ORR6 OS=Oryza sativa subsp. indica OX=39946 GN=RR6 PE=2 SV=1	gi|795881080|ref|NP_001104849.2| cytokinin response regulator 2 [Zea mays]
Zm00001d050768	8.87243	1.36317	-2.60609	2.39618e-37	down	[T]	Signal transduction mechanisms	Biological Process: phosphorelay signal transduction system (GO:0000160);; Cellular Component: nucleus (GO:0005634);; Cellular Component: cytosol (GO:0005829);; Biological Process: transcription, DNA-templated (GO:0006351);; Biological Process: regulation of transcription, DNA-templated (GO:0006355);; Biological Process: cytokinin-activated signaling pathway (GO:0009736);;	K14492|1e-174|zma:541633|K14492 ARR-A; two-component response regulator ARR-A family	[K]	Transcription	Response regulator receiver domain	Two-component response regulator ORR2 OS=Oryza sativa subsp. japonica OX=39947 GN=RR2 PE=2 SV=1	gi|194697208|ref|ACF82688.1| unknown [Zea mays]
MES.Dark_v_COL.Dark
#id	MES.Dark-FPKM	COL.Dark-FPKM	log2FoldChange	pvalue	significant	COG_class	COG_class_annotation	GO_annotation	KEGG_annotation	KOG_class	KOG_class_annotation	Pfam_annotation	Swissprot_annotation	nr_annotation
cytokinin receptor (CRE1)
Zm00001d012005	25.462	68.7002	1.56415	0.000168164	up	[T]	Signal transduction mechanisms	Molecular Function: phosphorelay sensor kinase activity (GO:0000155);; Cellular Component: intracellular (GO:0005622);; Cellular Component: plasma membrane (GO:0005886);; Biological Process: response to water deprivation (GO:0009414);; Biological Process: response to salt stress (GO:0009651);; Biological Process: cytokinin-activated signaling pathway (GO:0009736);; Biological Process: regulation …	K14489|0.0|zma:100274238|K14489 AHK2_3_4; arabidopsis histidine kinase 2/3/4 (cytokinin receptor) [EC:2.7.13.3]	[T]	Signal transduction mechanisms	CHASE domain;; Histidine kinase-, DNA gyrase B-, and HSP90-like ATPase;; Response regulator receiver domain;; His Kinase A (phospho-acceptor) domain	Probable histidine kinase 3 OS=Oryza sativa subsp. indica OX=39946 GN=HK3 PE=2 SV=1	gi|1142840472|ref|AQK98558.1| Putative histidine kinase family protein [Zea mays]
Zm00001d042312	6.85802	19.3218	1.6804	1.80649e-05	up	[T]	Signal transduction mechanisms	Molecular Function: phosphorelay sensor kinase activity (GO:0000155);; Cellular Component: intracellular (GO:0005622);; Cellular Component: plasma membrane (GO:0005886);; Biological Process: response to water deprivation (GO:0009414);; Biological Process: response to salt stress (GO:0009651);; Biological Process: cytokinin-activated signaling pathway (GO:0009736);; Biological Process: regulation …	K14489|0.0|zma:541641|K14489 AHK2_3_4; arabidopsis histidine kinase 2/3/4 (cytokinin receptor) [EC:2.7.13.3]	[T]	Signal transduction mechanisms	CHASE domain;; Histidine kinase-, DNA gyrase B-, and HSP90-like ATPase;; Response regulator receiver domain;; His Kinase A (phospho-acceptor) domain	Probable histidine kinase 3 OS=Oryza sativa subsp. indica OX=39946 GN=HK3 PE=2 SV=1	gi|1122780680|ref|NP_001334835.1| histidine kinase 2 [Zea mays]
Zm00001d013412	9.99445	4.03379	-1.19384	0.00212245	down	[T]	Signal transduction mechanisms	Molecular Function: phosphorelay sensor kinase activity (GO:0000155);; Molecular Function: protein histidine kinase activity (GO:0004673);; Cellular Component: intracellular (GO:0005622);; Cellular Component: plasma membrane (GO:0005886);; Biological Process: protein phosphorylation (GO:0006468);; Biological Process: cytokinin-activated signaling pathway (GO:0009736);; Cellular Component: integra…	K14489|0.0|zma:732835|K14489 AHK2_3_4; arabidopsis histidine kinase 2/3/4 (cytokinin receptor) [EC:2.7.13.3]	[T]	Signal transduction mechanisms	Histidine kinase-, DNA gyrase B-, and HSP90-like ATPase;; CHASE domain;; Response regulator receiver domain;; His Kinase A (phospho-acceptor) domain	Probable histidine kinase 4 OS=Oryza sativa subsp. japonica OX=39947 GN=HK4 PE=2 SV=1	gi|1142699486|ref|AQK63410.1| Histidine kinase 4 [Zea mays]
two-component response regulator ARR-B family (B-ARR)
Zm00001d032784	0.116827	1.35666	3.64247	0.00372947	up	[TK]	--	Biological Process: phosphorelay signal transduction system (GO:0000160);; Molecular Function: DNA binding (GO:0003677);; Molecular Function: DNA-binding transcription factor activity (GO:0003700);; Cellular Component: nucleus (GO:0005634);; Biological Process: transcription, DNA-templated (GO:0006351);; Biological Process: cytokinin-activated signaling pathway (GO:0009736);; Biological Process: …	K14491|0.0|zma:103643497|K14491 ARR-B; two-component response regulator ARR-B family	[K]	Transcription	Response regulator receiver domain;; Myb-like DNA-binding domain	Two-component response regulator ORR30 OS=Oryza sativa subsp. japonica OX=39947 GN=EHD1 PE=1 SV=1	gi|1162447151|ref|XP_008664903.2| two-component response regulator EHD1 [Zea mays]
Zm00001d012128	16.7123	5.83802	-1.33054	8.68441e-05	down	[TK]	--	Biological Process: phosphorelay signal transduction system (GO:0000160);; Molecular Function: DNA binding (GO:0003677);; Molecular Function: DNA-binding transcription factor activity (GO:0003700);; Cellular Component: nucleus (GO:0005634);; Biological Process: transcription, DNA-templated (GO:0006351);; Biological Process: regulation of transcription, DNA-templated (GO:0006355);; Biological Proc…	K14491|0.0|zma:103636390|K14491 ARR-B; two-component response regulator ARR-B family	[K]	Transcription	Response regulator receiver domain;; Myb-like DNA-binding domain	Two-component response regulator ORR26 OS=Oryza sativa subsp. japonica OX=39947 GN=RR26 PE=3 SV=2	gi|1142840813|ref|AQK98899.1| Putative two-component response regulator family protein [Zea mays]
two-component response regulator ARR-A family (A-ARR)
Zm00001d023242	57.7904	6.53428	-3.05772	0.00059716	down	--	--	Biological Process: phosphorelay signal transduction system (GO:0000160);; Cellular Component: nucleus (GO:0005634);; Biological Process: transcription, DNA-templated (GO:0006351);; Biological Process: regulation of transcription, DNA-templated (GO:0006355);; Biological Process: cytokinin-activated signaling pathway (GO:0009736);;	K14492|2e-87|zma:541632|K14492 ARR-A; two-component response regulator ARR-A family	[K]	Transcription	--	Two-component response regulator ORR10 OS=Oryza sativa subsp. japonica OX=39947 GN=RR10 PE=2 SV=2	gi|1142643713|ref|AQK38699.1| Two-component response regulator ARR9 [Zea mays]
Zm00001d050768	12.2189	1.27698	-3.04214	1.89966e-10	down	[T]	Signal transduction mechanisms	Biological Process: phosphorelay signal transduction system (GO:0000160);; Cellular Component: nucleus (GO:0005634);; Cellular Component: cytosol (GO:0005829);; Biological Process: transcription, DNA-templated (GO:0006351);; Biological Process: regulation of transcription, DNA-templated (GO:0006355);; Biological Process: cytokinin-activated signaling pathway (GO:0009736);;	K14492|1e-174|zma:541633|K14492 ARR-A; two-component response regulator ARR-A family	[K]	Transcription	Response regulator receiver domain	Two-component response regulator ORR2 OS=Oryza sativa subsp. japonica OX=39947 GN=RR2 PE=2 SV=1	gi|194697208|ref|ACF82688.1| unknown [Zea mays]

## Sheet: Table S7
Supplementary Table 7 Differentially expressed genes (DEGs) involved in gibberellin (GA) signaling pathway were identified among nine comparisons.
MES.White_v_MES.Dark
#id	MES.White-FPKM	MES.Dark-FPKM	log2FoldChange	pvalue	significant	COG_class	COG_class_annotation	GO_annotation	KEGG_annotation	KOG_class	KOG_class_annotation	Pfam_annotation	Swissprot_annotation	nr_annotation
DELLA protein (DELLA)
Zm00001d033680	8.2067	25.7819	1.41684	3.95723e-11	up	--	--	Molecular Function: transcription factor activity, transcription factor binding (GO:0000989);; Cellular Component: nucleus (GO:0005634);; Biological Process: transcription, DNA-templated (GO:0006351);; Biological Process: regulation of transcription, DNA-templated (GO:0006355);; Biological Process: gibberellic acid mediated signaling pathway (GO:0009740);;	K14494|0.0|sbi:8062929|K14494 DELLA; DELLA protein	--	--	GRAS domain family;; Transcriptional regulator DELLA protein N terminal	DELLA protein DWARF8 OS=Zea mays OX=4577 GN=D8 PE=1 SV=1	gi|75207626|ref|Q9ST48.1| RecName: Full=DELLA protein DWARF8; Short=Protein dwarf-8
phytochrome-interacting factor 3 (PIF3)
Zm00001d024783	36.1936	7.239	-2.58776	3.36747e-17	down	--	--	Cellular Component: nucleus (GO:0005634);; Biological Process: transcription, DNA-templated (GO:0006351);; Biological Process: regulation of transcription, DNA-templated (GO:0006355);; Biological Process: brassinosteroid mediated signaling pathway (GO:0009742);; Biological Process: regulation of seed growth (GO:0080113);;	K12126|0.0|zma:103641361|K12126 PIF3; phytochrome-interacting factor 3	--	--	Helix-loop-helix DNA-binding domain	Transcription factor APG OS=Oryza sativa subsp. japonica OX=39947 GN=APG PE=1 SV=1	gi|1142647027|ref|AQK42013.1| Putative HLH DNA-binding domain superfamily protein [Zea mays]
Zm00001d031044	11.458	1.17297	-3.55738	2.27858e-18	down	--	--	Molecular Function: DNA binding (GO:0003677);; Molecular Function: DNA-binding transcription factor activity (GO:0003700);; Cellular Component: nucleus (GO:0005634);; Biological Process: transcription, DNA-templated (GO:0006351);; Biological Process: red, far-red light phototransduction (GO:0009585);; Biological Process: de-etiolation (GO:0009704);; Biological Process: red or far-red light signal…	K16189|0.0|zma:100280260|K16189 PIF4; phytochrome-interacting factor 4	--	--	Helix-loop-helix DNA-binding domain	Transcription factor PIF4 OS=Arabidopsis thaliana OX=3702 GN=PIF4 PE=1 SV=1	gi|1142632989|ref|ONM02052.1| Transcription factor PIF4 [Zea mays]
MES.Red_v_MES.White
#id	MES.Red-FPKM	MES.White-FPKM	log2FoldChange	pvalue	significant	COG_class	COG_class_annotation	GO_annotation	KEGG_annotation	KOG_class	KOG_class_annotation	Pfam_annotation	Swissprot_annotation	nr_annotation
gibberellin receptor GID1 (GID1)
Zm00001d038165	149.01	252.931	1.12746	0.000240549	up	[I]	Lipid transport and metabolism	Cellular Component: nucleus (GO:0005634);; Cellular Component: cytoplasm (GO:0005737);; Biological Process: catabolic process (GO:0009056);; Biological Process: response to gibberellin (GO:0009739);; Biological Process: gibberellic acid mediated signaling pathway (GO:0009740);; Biological Process: positive regulation of gibberellic acid mediated signaling pathway (GO:0009939);; Biological Process…	K14493|0.0|zma:103630348|K14493 GID1; gibberellin receptor GID1 [EC:3.-.-.-]	[V]	Defense mechanisms	alpha/beta hydrolase fold;; Carboxylesterase family	Gibberellin receptor GID1 OS=Oryza sativa subsp. japonica OX=39947 GN=GID1 PE=1 SV=1	gi|1018443256|ref|NP_001309908.1| uncharacterized protein LOC103630348 [Zea mays]
DELLA protein (DELLA)
Zm00001d033680	22.8282	8.2067	-1.10804	0.000227763	down	--	--	Molecular Function: transcription factor activity, transcription factor binding (GO:0000989);; Cellular Component: nucleus (GO:0005634);; Biological Process: transcription, DNA-templated (GO:0006351);; Biological Process: regulation of transcription, DNA-templated (GO:0006355);; Biological Process: gibberellic acid mediated signaling pathway (GO:0009740);;	K14494|0.0|sbi:8062929|K14494 DELLA; DELLA protein	--	--	GRAS domain family;; Transcriptional regulator DELLA protein N terminal	DELLA protein DWARF8 OS=Zea mays OX=4577 GN=D8 PE=1 SV=1	gi|75207626|ref|Q9ST48.1| RecName: Full=DELLA protein DWARF8; Short=Protein dwarf-8
phytochrome-interacting factor 3 (PIF3)
Zm00001d024783	11.6971	36.1936	2.00006	5.86343e-25	up	--	--	Cellular Component: nucleus (GO:0005634);; Biological Process: transcription, DNA-templated (GO:0006351);; Biological Process: regulation of transcription, DNA-templated (GO:0006355);; Biological Process: brassinosteroid mediated signaling pathway (GO:0009742);; Biological Process: regulation of seed growth (GO:0080113);;	K12126|0.0|zma:103641361|K12126 PIF3; phytochrome-interacting factor 3	--	--	Helix-loop-helix DNA-binding domain	Transcription factor APG OS=Oryza sativa subsp. japonica OX=39947 GN=APG PE=1 SV=1	gi|1142647027|ref|AQK42013.1| Putative HLH DNA-binding domain superfamily protein [Zea mays]
Zm00001d031044	2.35064	11.458	2.63739	1.4931e-13	up	--	--	Molecular Function: DNA binding (GO:0003677);; Molecular Function: DNA-binding transcription factor activity (GO:0003700);; Cellular Component: nucleus (GO:0005634);; Biological Process: transcription, DNA-templated (GO:0006351);; Biological Process: red, far-red light phototransduction (GO:0009585);; Biological Process: de-etiolation (GO:0009704);; Biological Process: red or far-red light signal…	K16189|0.0|zma:100280260|K16189 PIF4; phytochrome-interacting factor 4	--	--	Helix-loop-helix DNA-binding domain	Transcription factor PIF4 OS=Arabidopsis thaliana OX=3702 GN=PIF4 PE=1 SV=1	gi|1142632989|ref|ONM02052.1| Transcription factor PIF4 [Zea mays]
MES.Blue_v_MES.White
#id	MES.Blue-FPKM	MES.White-FPKM	log2FoldChange	pvalue	significant	COG_class	COG_class_annotation	GO_annotation	KEGG_annotation	KOG_class	KOG_class_annotation	Pfam_annotation	Swissprot_annotation	nr_annotation
gibberellin receptor GID1 (GID1)
Zm00001d038165	168.492	252.931	1.03055	3.44358e-05	up	[I]	Lipid transport and metabolism	Cellular Component: nucleus (GO:0005634);; Cellular Component: cytoplasm (GO:0005737);; Biological Process: catabolic process (GO:0009056);; Biological Process: response to gibberellin (GO:0009739);; Biological Process: gibberellic acid mediated signaling pathway (GO:0009740);; Biological Process: positive regulation of gibberellic acid mediated signaling pathway (GO:0009939);; Biological Process…	K14493|0.0|zma:103630348|K14493 GID1; gibberellin receptor GID1 [EC:3.-.-.-]	[V]	Defense mechanisms	alpha/beta hydrolase fold;; Carboxylesterase family	Gibberellin receptor GID1 OS=Oryza sativa subsp. japonica OX=39947 GN=GID1 PE=1 SV=1	gi|1018443256|ref|NP_001309908.1| uncharacterized protein LOC103630348 [Zea mays]
DELLA protein (DELLA)
Zm00001d033680	27.2283	8.2067	-1.27671	0.000877932	down	--	--	Molecular Function: transcription factor activity, transcription factor binding (GO:0000989);; Cellular Component: nucleus (GO:0005634);; Biological Process: transcription, DNA-templated (GO:0006351);; Biological Process: regulation of transcription, DNA-templated (GO:0006355);; Biological Process: gibberellic acid mediated signaling pathway (GO:0009740);;	K14494|0.0|sbi:8062929|K14494 DELLA; DELLA protein	--	--	GRAS domain family;; Transcriptional regulator DELLA protein N terminal	DELLA protein DWARF8 OS=Zea mays OX=4577 GN=D8 PE=1 SV=1	gi|75207626|ref|Q9ST48.1| RecName: Full=DELLA protein DWARF8; Short=Protein dwarf-8
Zm00001d044065	6.60727	1.41254	-1.72507	0.00643229	down	--	--	Molecular Function: transcription factor activity, transcription factor binding (GO:0000989);; Cellular Component: nucleus (GO:0005634);; Biological Process: transcription, DNA-templated (GO:0006351);; Biological Process: regulation of transcription, DNA-templated (GO:0006355);; Biological Process: gibberellic acid mediated signaling pathway (GO:0009740);;	K14494|0.0|zma:103650192|K14494 DELLA; DELLA protein	--	--	GRAS domain family	DELLA protein SLN1 OS=Hordeum vulgare OX=4513 GN=SLN1 PE=1 SV=1	gi|1016470398|ref|NP_001309202.1| uncharacterized protein LOC103650192 [Zea mays]
phytochrome-interacting factor 3 (PIF3)
Zm00001d024783	11.1858	36.1936	2.13122	1.05192e-05	up	--	--	Cellular Component: nucleus (GO:0005634);; Biological Process: transcription, DNA-templated (GO:0006351);; Biological Process: regulation of transcription, DNA-templated (GO:0006355);; Biological Process: brassinosteroid mediated signaling pathway (GO:0009742);; Biological Process: regulation of seed growth (GO:0080113);;	K12126|0.0|zma:103641361|K12126 PIF3; phytochrome-interacting factor 3	--	--	Helix-loop-helix DNA-binding domain	Transcription factor APG OS=Oryza sativa subsp. japonica OX=39947 GN=APG PE=1 SV=1	gi|1142647027|ref|AQK42013.1| Putative HLH DNA-binding domain superfamily protein [Zea mays]
Zm00001d031044	2.81305	11.458	2.45288	2.19689e-05	up	--	--	Molecular Function: DNA binding (GO:0003677);; Molecular Function: DNA-binding transcription factor activity (GO:0003700);; Cellular Component: nucleus (GO:0005634);; Biological Process: transcription, DNA-templated (GO:0006351);; Biological Process: red, far-red light phototransduction (GO:0009585);; Biological Process: de-etiolation (GO:0009704);; Biological Process: red or far-red light signal…	K16189|0.0|zma:100280260|K16189 PIF4; phytochrome-interacting factor 4	--	--	Helix-loop-helix DNA-binding domain	Transcription factor PIF4 OS=Arabidopsis thaliana OX=3702 GN=PIF4 PE=1 SV=1	gi|1142632989|ref|ONM02052.1| Transcription factor PIF4 [Zea mays]
COL.White_v_COL.Dark
#id	COL.White-FPKM	COL.Dark-FPKM	log2FoldChange	pvalue	significant	COG_class	COG_class_annotation	GO_annotation	KEGG_annotation	KOG_class	KOG_class_annotation	Pfam_annotation	Swissprot_annotation	nr_annotation
DELLA protein (DELLA)
Zm00001d033680	10.7763	26.5282	1.15916	0.00476016	up	--	--	Molecular Function: transcription factor activity, transcription factor binding (GO:0000989);; Cellular Component: nucleus (GO:0005634);; Biological Process: transcription, DNA-templated (GO:0006351);; Biological Process: regulation of transcription, DNA-templated (GO:0006355);; Biological Process: gibberellic acid mediated signaling pathway (GO:0009740);;	K14494|0.0|sbi:8062929|K14494 DELLA; DELLA protein	--	--	GRAS domain family;; Transcriptional regulator DELLA protein N terminal	DELLA protein DWARF8 OS=Zea mays OX=4577 GN=D8 PE=1 SV=1	gi|75207626|ref|Q9ST48.1| RecName: Full=DELLA protein DWARF8; Short=Protein dwarf-8
Zm00001d044065	1.96055	0.281318	-2.9805	0.00548811	down	--	--	Molecular Function: transcription factor activity, transcription factor binding (GO:0000989);; Cellular Component: nucleus (GO:0005634);; Biological Process: transcription, DNA-templated (GO:0006351);; Biological Process: regulation of transcription, DNA-templated (GO:0006355);; Biological Process: gibberellic acid mediated signaling pathway (GO:0009740);;	K14494|0.0|zma:103650192|K14494 DELLA; DELLA protein	--	--	GRAS domain family	DELLA protein SLN1 OS=Hordeum vulgare OX=4513 GN=SLN1 PE=1 SV=1	gi|1016470398|ref|NP_001309202.1| uncharacterized protein LOC103650192 [Zea mays]
phytochrome-interacting factor 3 (PIF3)
Zm00001d034298	2.14272	1.30916	-1.07218	0.00586655	down	--	--	Molecular Function: DNA binding (GO:0003677);; Molecular Function: DNA-binding transcription factor activity (GO:0003700);; Cellular Component: nucleus (GO:0005634);; Biological Process: transcription, DNA-templated (GO:0006351);; Biological Process: red, far-red light phototransduction (GO:0009585);; Biological Process: ethylene biosynthetic process (GO:0009693);; Biological Process: response to…	K16189|0.0|zma:100384229|K16189 PIF4; phytochrome-interacting factor 4	--	--	Helix-loop-helix DNA-binding domain	Transcription factor PIF5 OS=Arabidopsis thaliana OX=3702 GN=PIF5 PE=1 SV=1	gi|1142640872|ref|ONM09935.1| Transcription factor PIF4 [Zea mays]
Zm00001d024783	52.8251	22.1224	-1.42994	0.00307744	down	--	--	Cellular Component: nucleus (GO:0005634);; Biological Process: transcription, DNA-templated (GO:0006351);; Biological Process: regulation of transcription, DNA-templated (GO:0006355);; Biological Process: brassinosteroid mediated signaling pathway (GO:0009742);; Biological Process: regulation of seed growth (GO:0080113);;	K12126|0.0|zma:103641361|K12126 PIF3; phytochrome-interacting factor 3	--	--	Helix-loop-helix DNA-binding domain	Transcription factor APG OS=Oryza sativa subsp. japonica OX=39947 GN=APG PE=1 SV=1	gi|1142647027|ref|AQK42013.1| Putative HLH DNA-binding domain superfamily protein [Zea mays]
COL.Red_v_COL.White
#id	COL.Red-FPKM	COL.White-FPKM	log2FoldChange	pvalue	significant	COG_class	COG_class_annotation	GO_annotation	KEGG_annotation	KOG_class	KOG_class_annotation	Pfam_annotation	Swissprot_annotation	nr_annotation
DELLA protein (DELLA)
Zm00001d033680	31.5259	10.7763	-1.30885	0.000831109	down	--	--	Molecular Function: transcription factor activity, transcription factor binding (GO:0000989);; Cellular Component: nucleus (GO:0005634);; Biological Process: transcription, DNA-templated (GO:0006351);; Biological Process: regulation of transcription, DNA-templated (GO:0006355);; Biological Process: gibberellic acid mediated signaling pathway (GO:0009740);;	K14494|0.0|sbi:8062929|K14494 DELLA; DELLA protein	--	--	GRAS domain family;; Transcriptional regulator DELLA protein N terminal	DELLA protein DWARF8 OS=Zea mays OX=4577 GN=D8 PE=1 SV=1	gi|75207626|ref|Q9ST48.1| RecName: Full=DELLA protein DWARF8; Short=Protein dwarf-8
phytochrome-interacting factor 3 (PIF3)
Zm00001d034298	1.1879	2.14272	1.23077	3.6706e-05	up	--	--	Molecular Function: DNA binding (GO:0003677);; Molecular Function: DNA-binding transcription factor activity (GO:0003700);; Cellular Component: nucleus (GO:0005634);; Biological Process: transcription, DNA-templated (GO:0006351);; Biological Process: red, far-red light phototransduction (GO:0009585);; Biological Process: ethylene biosynthetic process (GO:0009693);; Biological Process: response to…	K16189|0.0|zma:100384229|K16189 PIF4; phytochrome-interacting factor 4	--	--	Helix-loop-helix DNA-binding domain	Transcription factor PIF5 OS=Arabidopsis thaliana OX=3702 GN=PIF5 PE=1 SV=1	gi|1142640872|ref|ONM09935.1| Transcription factor PIF4 [Zea mays]
MES.Red_v_COL.Red
#id	MES.Red-FPKM	COL.Red-FPKM	log2FoldChange	pvalue	significant	COG_class	COG_class_annotation	GO_annotation	KEGG_annotation	KOG_class	KOG_class_annotation	Pfam_annotation	Swissprot_annotation	nr_annotation
phytochrome-interacting factor 3 (PIF3)
Zm00001d031044	2.35064	43.928	4.49707	0.000105894	up	--	--	Molecular Function: DNA binding (GO:0003677);; Molecular Function: DNA-binding transcription factor activity (GO:0003700);; Cellular Component: nucleus (GO:0005634);; Biological Process: transcription, DNA-templated (GO:0006351);; Biological Process: red, far-red light phototransduction (GO:0009585);; Biological Process: de-etiolation (GO:0009704);; Biological Process: red or far-red light signal…	K16189|0.0|zma:100280260|K16189 PIF4; phytochrome-interacting factor 4	--	--	Helix-loop-helix DNA-binding domain	Transcription factor PIF4 OS=Arabidopsis thaliana OX=3702 GN=PIF4 PE=1 SV=1	gi|1142632989|ref|ONM02052.1| Transcription factor PIF4 [Zea mays]
MES.Blue_v_COL.Blue
#id	MES.Blue-FPKM	COL.Blue-FPKM	log2FoldChange	pvalue	significant	COG_class	COG_class_annotation	GO_annotation	KEGG_annotation	KOG_class	KOG_class_annotation	Pfam_annotation	Swissprot_annotation	nr_annotation
phytochrome-interacting factor 3 (PIF3)
Zm00001d008205	6.79685	25.3485	2.09778	0.00197816	up	[J]	Translation, ribosomal structure and biogenesis	Cellular Component: nucleus (GO:0005634);; Biological Process: transcription, DNA-templated (GO:0006351);; Biological Process: regulation of transcription, DNA-templated (GO:0006355);; Biological Process: brassinosteroid mediated signaling pathway (GO:0009742);; Biological Process: regulation of seed growth (GO:0080113);;	K12126|0.0|zma:100279991|K12126 PIF3; phytochrome-interacting factor 3	--	--	Helix-loop-helix DNA-binding domain	Transcription factor APG OS=Oryza sativa subsp. japonica OX=39947 GN=APG PE=1 SV=1	gi|1348901703|ref|NP_001347940.1| uncharacterized protein LOC100279991 [Zea mays]
MES.White_v_COL.White
#id	MES.White-FPKM	COL.White-FPKM	log2FoldChange	pvalue	significant	COG_class	COG_class_annotation	GO_annotation	KEGG_annotation	KOG_class	KOG_class_annotation	Pfam_annotation	Swissprot_annotation	nr_annotation
phytochrome-interacting factor 3 (PIF3)
Zm00001d008205	5.8251	15.3104	1.48631	4.10173e-51	up	[J]	Translation, ribosomal structure and biogenesis	Cellular Component: nucleus (GO:0005634);; Biological Process: transcription, DNA-templated (GO:0006351);; Biological Process: regulation of transcription, DNA-templated (GO:0006355);; Biological Process: brassinosteroid mediated signaling pathway (GO:0009742);; Biological Process: regulation of seed growth (GO:0080113);;	K12126|0.0|zma:100279991|K12126 PIF3; phytochrome-interacting factor 3	--	--	Helix-loop-helix DNA-binding domain	Transcription factor APG OS=Oryza sativa subsp. japonica OX=39947 GN=APG PE=1 SV=1	gi|1348901703|ref|NP_001347940.1| uncharacterized protein LOC100279991 [Zea mays]
Zm00001d040536	12.774	29.6253	1.28519	3.70431e-59	up	--	--	Cellular Component: nucleus (GO:0005634);; Biological Process: transcription, DNA-templated (GO:0006351);; Biological Process: regulation of transcription, DNA-templated (GO:0006355);; Biological Process: brassinosteroid mediated signaling pathway (GO:0009742);; Biological Process: regulation of seed growth (GO:0080113);;	K12126|0.0|sbi:110433966|K12126 PIF3; phytochrome-interacting factor 3	--	--	Helix-loop-helix DNA-binding domain	Transcription factor APG OS=Oryza sativa subsp. japonica OX=39947 GN=APG PE=1 SV=1	gi|645167682|ref|AIB05460.1| bHLH transcription factor, partial [Zea mays]
Zm00001d031044	11.458	32.3095	1.5852	4.12516e-78	up	--	--	Molecular Function: DNA binding (GO:0003677);; Molecular Function: DNA-binding transcription factor activity (GO:0003700);; Cellular Component: nucleus (GO:0005634);; Biological Process: transcription, DNA-templated (GO:0006351);; Biological Process: red, far-red light phototransduction (GO:0009585);; Biological Process: de-etiolation (GO:0009704);; Biological Process: red or far-red light signal…	K16189|0.0|zma:100280260|K16189 PIF4; phytochrome-interacting factor 4	--	--	Helix-loop-helix DNA-binding domain	Transcription factor PIF4 OS=Arabidopsis thaliana OX=3702 GN=PIF4 PE=1 SV=1	gi|1142632989|ref|ONM02052.1| Transcription factor PIF4 [Zea mays]
Zm00001d033267	4.27308	23.7932	2.56949	1.48293e-64	up	--	--	Molecular Function: DNA binding (GO:0003677);; Molecular Function: DNA-binding transcription factor activity (GO:0003700);; Cellular Component: nucleus (GO:0005634);; Biological Process: transcription, DNA-templated (GO:0006351);; Biological Process: regulation of transcription, DNA-templated (GO:0006355);; Biological Process: heme biosynthetic process (GO:0006783);; Biological Process: gibberell…	K16189|0.0|zma:100281419|K16189 PIF4; phytochrome-interacting factor 4	--	--	Helix-loop-helix DNA-binding domain	Transcription factor PIF1 OS=Arabidopsis thaliana OX=3702 GN=PIF1 PE=1 SV=1	gi|1142638022|ref|ONM07085.1| PIL5 [Zea mays]
Zm00001d034298	0.542501	2.14272	2.13566	2.8897e-14	up	--	--	Molecular Function: DNA binding (GO:0003677);; Molecular Function: DNA-binding transcription factor activity (GO:0003700);; Cellular Component: nucleus (GO:0005634);; Biological Process: transcription, DNA-templated (GO:0006351);; Biological Process: red, far-red light phototransduction (GO:0009585);; Biological Process: ethylene biosynthetic process (GO:0009693);; Biological Process: response to…	K16189|0.0|zma:100384229|K16189 PIF4; phytochrome-interacting factor 4	--	--	Helix-loop-helix DNA-binding domain	Transcription factor PIF5 OS=Arabidopsis thaliana OX=3702 GN=PIF5 PE=1 SV=1	gi|1142640872|ref|ONM09935.1| Transcription factor PIF4 [Zea mays]
MES.Dark_v_COL.Dark
#id	MES.Dark-FPKM	COL.Dark-FPKM	log2FoldChange	pvalue	significant	COG_class	COG_class_annotation	GO_annotation	KEGG_annotation	KOG_class	KOG_class_annotation	Pfam_annotation	Swissprot_annotation	nr_annotation
phytochrome-interacting factor 3 (PIF3)
Zm00001d008205	4.72624	26.4557	2.63225	9.59866e-11	up	[J]	Translation, ribosomal structure and biogenesis	Cellular Component: nucleus (GO:0005634);; Biological Process: transcription, DNA-templated (GO:0006351);; Biological Process: regulation of transcription, DNA-templated (GO:0006355);; Biological Process: brassinosteroid mediated signaling pathway (GO:0009742);; Biological Process: regulation of seed growth (GO:0080113);;	K12126|0.0|zma:100279991|K12126 PIF3; phytochrome-interacting factor 3	--	--	Helix-loop-helix DNA-binding domain	Transcription factor APG OS=Oryza sativa subsp. japonica OX=39947 GN=APG PE=1 SV=1	gi|1348901703|ref|NP_001347940.1| uncharacterized protein LOC100279991 [Zea mays]
Zm00001d024783	7.239	22.1224	1.79345	0.00311235	up	--	--	Cellular Component: nucleus (GO:0005634);; Biological Process: transcription, DNA-templated (GO:0006351);; Biological Process: regulation of transcription, DNA-templated (GO:0006355);; Biological Process: brassinosteroid mediated signaling pathway (GO:0009742);; Biological Process: regulation of seed growth (GO:0080113);;	K12126|0.0|zma:103641361|K12126 PIF3; phytochrome-interacting factor 3	--	--	Helix-loop-helix DNA-binding domain	Transcription factor APG OS=Oryza sativa subsp. japonica OX=39947 GN=APG PE=1 SV=1	gi|1142647027|ref|AQK42013.1| Putative HLH DNA-binding domain superfamily protein [Zea mays]
Zm00001d040536	8.24875	27.5512	1.97681	0.00225963	up	--	--	Cellular Component: nucleus (GO:0005634);; Biological Process: transcription, DNA-templated (GO:0006351);; Biological Process: regulation of transcription, DNA-templated (GO:0006355);; Biological Process: brassinosteroid mediated signaling pathway (GO:0009742);; Biological Process: regulation of seed growth (GO:0080113);;	K12126|0.0|sbi:110433966|K12126 PIF3; phytochrome-interacting factor 3	--	--	Helix-loop-helix DNA-binding domain	Transcription factor APG OS=Oryza sativa subsp. japonica OX=39947 GN=APG PE=1 SV=1	gi|645167682|ref|AIB05460.1| bHLH transcription factor, partial [Zea mays]
Zm00001d031044	1.17297	42.1151	5.35225	2.02437e-13	up	--	--	Molecular Function: DNA binding (GO:0003677);; Molecular Function: DNA-binding transcription factor activity (GO:0003700);; Cellular Component: nucleus (GO:0005634);; Biological Process: transcription, DNA-templated (GO:0006351);; Biological Process: red, far-red light phototransduction (GO:0009585);; Biological Process: de-etiolation (GO:0009704);; Biological Process: red or far-red light signal…	K16189|0.0|zma:100280260|K16189 PIF4; phytochrome-interacting factor 4	--	--	Helix-loop-helix DNA-binding domain	Transcription factor PIF4 OS=Arabidopsis thaliana OX=3702 GN=PIF4 PE=1 SV=1	gi|1142632989|ref|ONM02052.1| Transcription factor PIF4 [Zea mays]
Zm00001d033267	2.76761	17.0388	2.78187	2.37553e-08	up	--	--	Molecular Function: DNA binding (GO:0003677);; Molecular Function: DNA-binding transcription factor activity (GO:0003700);; Cellular Component: nucleus (GO:0005634);; Biological Process: transcription, DNA-templated (GO:0006351);; Biological Process: regulation of transcription, DNA-templated (GO:0006355);; Biological Process: heme biosynthetic process (GO:0006783);; Biological Process: gibberell…	K16189|0.0|zma:100281419|K16189 PIF4; phytochrome-interacting factor 4	--	--	Helix-loop-helix DNA-binding domain	Transcription factor PIF1 OS=Arabidopsis thaliana OX=3702 GN=PIF1 PE=1 SV=1	gi|1142638022|ref|ONM07085.1| PIL5 [Zea mays]

## Sheet: Table S8
Supplementary Table 8 Differentially expressed genes (DEGs) involved in abscisic acid (ABA) signaling pathway were identified among 13 comparisons.
MES.Red_v_MES.Dark
#id	MES.Red-FPKM	MES.Dark-FPKM	log2FoldChange	pvalue	significant	COG_class	COG_class_annotation	GO_annotation	KEGG_annotation	KOG_class	KOG_class_annotation	Pfam_annotation	Swissprot_annotation	nr_annotation
protein phosphatase 2C (PP2C)
Zm00001d009626	15.5349	2.1196	-2.68024	8.06156e-09	down	[T]	Signal transduction mechanisms	Molecular Function: protein serine/threonine phosphatase activity (GO:0004722);; Molecular Function: metal ion binding (GO:0046872);;	K14497|0.0|zma:100381666|K14497 PP2C; protein phosphatase 2C [EC:3.1.3.16]	[T]	Signal transduction mechanisms	Protein phosphatase 2C;; Protein phosphatase 2C	Probable protein phosphatase 2C 51 OS=Oryza sativa subsp. japonica OX=39947 GN=Os05g0572700 PE=2 SV=1	gi|293332683|ref|NP_001167952.1| putative protein phosphatase 2C family protein [Zea mays]
Zm00001d011495	2.91737	0.385806	-2.65712	8.72351e-08	down	[T]	Signal transduction mechanisms	Molecular Function: protein serine/threonine phosphatase activity (GO:0004722);; Molecular Function: metal ion binding (GO:0046872);;	K14497|0.0|zma:100285223|K14497 PP2C; protein phosphatase 2C [EC:3.1.3.16]	[T]	Signal transduction mechanisms	Protein phosphatase 2C;; Protein phosphatase 2C	Probable protein phosphatase 2C 8 OS=Oryza sativa subsp. japonica OX=39947 GN=Os01g0656200 PE=2 SV=1	gi|226496133|ref|NP_001151589.1| protein phosphatase 2C ABI1 [Zea mays]
Zm00001d044015	0.857375	0.0635813	-3.6037	0.000627363	down	[T]	Signal transduction mechanisms	Molecular Function: protein serine/threonine phosphatase activity (GO:0004722);; Molecular Function: metal ion binding (GO:0046872);;	K14497|0.0|zma:100273512|K14497 PP2C; protein phosphatase 2C [EC:3.1.3.16]	[T]	Signal transduction mechanisms	Protein phosphatase 2C	Probable protein phosphatase 2C 8 OS=Oryza sativa subsp. japonica OX=39947 GN=Os01g0656200 PE=2 SV=1	gi|670389764|ref|XP_008675264.1| probable protein phosphatase 2C 8 [Zea mays]
serine/threonine-protein kinase SRK2 (SnRK2)
Zm00001d047220	18.6697	5.40236	-1.63937	8.07805e-06	down	[RTKL]	--	Molecular Function: protein serine/threonine kinase activity (GO:0004674);; Molecular Function: ATP binding (GO:0005524);; Cellular Component: nucleus (GO:0005634);; Cellular Component: cytoplasm (GO:0005737);; Biological Process: protein phosphorylation (GO:0006468);; Biological Process: abscisic acid-activated signaling pathway (GO:0009738);; Biological Process: intracellular signal transductio…	K14498|0.0|zma:100281258|K14498 SNRK2; serine/threonine-protein kinase SRK2 [EC:2.7.11.1]	[T]	Signal transduction mechanisms	Protein kinase domain;; Protein tyrosine kinase	Serine/threonine-protein kinase SAPK1 OS=Oryza sativa subsp. japonica OX=39947 GN=SAPK1 PE=1 SV=1	gi|1142847829|ref|AQL05915.1| Serine/threonine-protein kinase SRK2C [Zea mays]
MES.White_v_MES.Dark
#id	MES.White-FPKM	MES.Dark-FPKM	log2FoldChange	pvalue	significant	COG_class	COG_class_annotation	GO_annotation	KEGG_annotation	KOG_class	KOG_class_annotation	Pfam_annotation	Swissprot_annotation	nr_annotation
abscisic acid receptor PYR/PYL family (PYR/PYL)
Zm00001d047705	0.612015	2.84292	2.02215	0.0033871	up	--	--	Molecular Function: protein phosphatase inhibitor activity (GO:0004864);; Molecular Function: signaling receptor activity (GO:0004872);; Cellular Component: nucleus (GO:0005634);; Cellular Component: cytoplasm (GO:0005737);; Cellular Component: plasma membrane (GO:0005886);; Biological Process: abscisic acid-activated signaling pathway (GO:0009738);; Molecular Function: abscisic acid binding (GO:…	K14496|1e-158|zma:100281868|K14496 PYL; abscisic acid receptor PYR/PYL family	--	--	Polyketide cyclase / dehydrase and lipid transport	Abscisic acid receptor PYL4 OS=Arabidopsis thaliana OX=3702 GN=PYL4 PE=1 SV=1	gi|226509984|ref|NP_001148260.1| cyclase/dehydrase family protein [Zea mays]
protein phosphatase 2C (PP2C)
Zm00001d004357	1.46719	0.292177	-2.43333	0.000905808	down	--	--	Molecular Function: protein serine/threonine phosphatase activity (GO:0004722);; Molecular Function: metal ion binding (GO:0046872);;	K14497|0.0|zma:103646787|K14497 PP2C; protein phosphatase 2C [EC:3.1.3.16]	[T]	Signal transduction mechanisms	Protein phosphatase 2C	Probable protein phosphatase 2C 37 OS=Oryza sativa subsp. japonica OX=39947 GN=Os04g0167900 PE=3 SV=2	gi|1142659448|ref|ONM18770.1| protein phosphatase homolog10 [Zea mays]
Zm00001d009626	3.89216	2.1196	-1.0943	0.00836274	down	[T]	Signal transduction mechanisms	Molecular Function: protein serine/threonine phosphatase activity (GO:0004722);; Molecular Function: metal ion binding (GO:0046872);;	K14497|0.0|zma:100381666|K14497 PP2C; protein phosphatase 2C [EC:3.1.3.16]	[T]	Signal transduction mechanisms	Protein phosphatase 2C;; Protein phosphatase 2C	Probable protein phosphatase 2C 51 OS=Oryza sativa subsp. japonica OX=39947 GN=Os05g0572700 PE=2 SV=1	gi|293332683|ref|NP_001167952.1| putative protein phosphatase 2C family protein [Zea mays]
Zm00001d011132	71.8727	41.8224	-1.00213	0.00130934	down	[T]	Signal transduction mechanisms	Molecular Function: protein serine/threonine phosphatase activity (GO:0004722);; Molecular Function: metal ion binding (GO:0046872);;	K14497|3e-87|zma:103635987|K14497 PP2C; protein phosphatase 2C [EC:3.1.3.16]	[T]	Signal transduction mechanisms	Protein phosphatase 2C	Probable protein phosphatase 2C 50 OS=Oryza sativa subsp. japonica OX=39947 GN=Os05g0537400 PE=1 SV=1	gi|666937446|ref|AIG52109.1| 2C-type protein phosphatase protein [Zea mays]
Zm00001d012401	152.466	43.2669	-1.99013	3.85976e-20	down	[T]	Signal transduction mechanisms	Molecular Function: protein serine/threonine phosphatase activity (GO:0004722);; Cellular Component: integral component of membrane (GO:0016021);; Molecular Function: metal ion binding (GO:0046872);;	K14497|0.0|zma:103636504|K14497 PP2C; protein phosphatase 2C [EC:3.1.3.16]	[T]	Signal transduction mechanisms	Protein phosphatase 2C	Probable protein phosphatase 2C 9 OS=Oryza sativa subsp. japonica OX=39947 GN=Os01g0846300 PE=2 SV=1	gi|1162495024|ref|XP_020398331.1| probable protein phosphatase 2C 9 [Zea mays]
Zm00001d028574	328.077	150.52	-1.32026	2.21853e-07	down	[T]	Signal transduction mechanisms	Molecular Function: protein serine/threonine phosphatase activity (GO:0004722);; Molecular Function: metal ion binding (GO:0046872);;	K14497|0.0|zma:100192073|K14497 PP2C; protein phosphatase 2C [EC:3.1.3.16]	[T]	Signal transduction mechanisms	Protein phosphatase 2C	Probable protein phosphatase 2C 30 OS=Oryza sativa subsp. japonica OX=39947 GN=Os03g0268600 PE=2 SV=1	gi|670357959|ref|XP_008676186.1| 2C-type protein phosphatase protein isoform X1 [Zea mays]
Zm00001d042886	76.0258	33.9825	-1.35898	4.01827e-07	down	[T]	Signal transduction mechanisms	Molecular Function: protein serine/threonine phosphatase activity (GO:0004722);; Cellular Component: integral component of membrane (GO:0016021);; Molecular Function: metal ion binding (GO:0046872);;	K14497|0.0|zma:100282657|K14497 PP2C; protein phosphatase 2C [EC:3.1.3.16]	[T]	Signal transduction mechanisms	Protein phosphatase 2C	Probable protein phosphatase 2C 9 OS=Oryza sativa subsp. japonica OX=39947 GN=Os01g0846300 PE=2 SV=1	gi|926234453|ref|NP_001149037.2| protein phosphatase 2C [Zea mays]
serine/threonine-protein kinase SRK2 (SnRK2)
Zm00001d033339	6.1707	14.0313	1.03038	3.51541e-11	up	[RTKL]	--	Molecular Function: protein serine/threonine kinase activity (GO:0004674);; Molecular Function: ATP binding (GO:0005524);; Cellular Component: nucleus (GO:0005634);; Cellular Component: cytoplasm (GO:0005737);; Biological Process: protein phosphorylation (GO:0006468);; Biological Process: abscisic acid-activated signaling pathway (GO:0009738);; Biological Process: intracellular signal transductio…	K14498|0.0|zma:100191280|K14498 SNRK2; serine/threonine-protein kinase SRK2 [EC:2.7.11.1]	[T]	Signal transduction mechanisms	Protein kinase domain;; Protein tyrosine kinase	Serine/threonine-protein kinase SAPK10 OS=Oryza sativa subsp. japonica OX=39947 GN=SAPK10 PE=2 SV=1	gi|670357785|ref|XP_008654908.1| putative snRK/SAPK family protein kinase isoform X1 [Zea mays]
YM_newGene_3616	9.41935	3.006	-1.65877	0.0103549	down	[RTKL]	--	Molecular Function: protein serine/threonine kinase activity (GO:0004674);; Molecular Function: ATP binding (GO:0005524);; Cellular Component: nucleus (GO:0005634);; Cellular Component: cytoplasm (GO:0005737);; Biological Process: protein phosphorylation (GO:0006468);; Biological Process: abscisic acid-activated signaling pathway (GO:0009738);; Biological Process: intracellular signal transductio…	K14498|1e-118|zma:100191972|K14498 SNRK2; serine/threonine-protein kinase SRK2 [EC:2.7.11.1]	[T]	Signal transduction mechanisms	Domain of unknown function (DUF588);; Spermidine synthase tetramerisation domain	Serine/threonine-protein kinase SAPK10 OS=Oryza sativa subsp. japonica OX=39947 GN=SAPK10 PE=2 SV=1	hypothetical protein Zm00014a_005245, partial [Zea mays]
Zm00001d029975	38.4463	12.7468	-1.85837	4.34728e-07	down	[RTKL]	--	Molecular Function: protein serine/threonine kinase activity (GO:0004674);; Molecular Function: ATP binding (GO:0005524);; Cellular Component: nucleus (GO:0005634);; Cellular Component: cytoplasm (GO:0005737);; Biological Process: protein phosphorylation (GO:0006468);; Biological Process: abscisic acid-activated signaling pathway (GO:0009738);; Biological Process: intracellular signal transductio…	K14498|0.0|zma:100216611|K14498 SNRK2; serine/threonine-protein kinase SRK2 [EC:2.7.11.1]	[T]	Signal transduction mechanisms	Protein kinase domain;; Protein tyrosine kinase	Serine/threonine-protein kinase SAPK3 OS=Oryza sativa subsp. japonica OX=39947 GN=SAPK3 PE=1 SV=1	gi|219363405|ref|NP_001136496.1| SnRK2.3 isoform 2 [Zea mays]
Zm00001d047220	10.9586	5.40236	-1.28103	0.000167733	down	[RTKL]	--	Molecular Function: protein serine/threonine kinase activity (GO:0004674);; Molecular Function: ATP binding (GO:0005524);; Cellular Component: nucleus (GO:0005634);; Cellular Component: cytoplasm (GO:0005737);; Biological Process: protein phosphorylation (GO:0006468);; Biological Process: abscisic acid-activated signaling pathway (GO:0009738);; Biological Process: intracellular signal transductio…	K14498|0.0|zma:100281258|K14498 SNRK2; serine/threonine-protein kinase SRK2 [EC:2.7.11.1]	[T]	Signal transduction mechanisms	Protein kinase domain;; Protein tyrosine kinase	Serine/threonine-protein kinase SAPK1 OS=Oryza sativa subsp. japonica OX=39947 GN=SAPK1 PE=1 SV=1	gi|1142847829|ref|AQL05915.1| Serine/threonine-protein kinase SRK2C [Zea mays]
ABA responsive element binding factor (ABF)
Zm00001d018178	68.025	30.5236	-1.34806	2.94758e-07	down	[D]	Cell cycle control, cell division, chromosome partitioning	Molecular Function: DNA-binding transcription factor activity (GO:0003700);; Cellular Component: nucleus (GO:0005634);; Biological Process: transcription, DNA-templated (GO:0006351);; Biological Process: abscisic acid-activated signaling pathway (GO:0009738);; Molecular Function: sequence-specific DNA binding (GO:0043565);;	K14432|0.0|zma:100284582|K14432 ABF; ABA responsive element binding factor	--	--	bZIP transcription factor;; Basic region leucine zipper	bZIP transcription factor 23 OS=Oryza sativa subsp. japonica OX=39947 GN=BZIP23 PE=2 SV=1	gi|1142711257|ref|AQK75181.1| ABSCISIC ACID-INSENSITIVE 5-like protein 5 [Zea mays]
Zm00001d020711	15.2765	8.37852	-1.22087	0.00907762	down	--	--	Molecular Function: DNA-binding transcription factor activity (GO:0003700);; Cellular Component: nucleus (GO:0005634);; Biological Process: transcription, DNA-templated (GO:0006351);; Biological Process: regulation of transcription, DNA-templated (GO:0006355);; Biological Process: abscisic acid-activated signaling pathway (GO:0009738);; Molecular Function: sequence-specific DNA binding (GO:004356…	K14432|0.0|zma:100193967|K14432 ABF; ABA responsive element binding factor	--	--	bZIP transcription factor;; Basic region leucine zipper;; bZIP Maf transcription factor	bZIP transcription factor TRAB1 OS=Oryza sativa subsp. japonica OX=39947 GN=TRAB1 PE=1 SV=1	gi|1142856971|ref|ONM55455.1| ABSCISIC ACID-INSENSITIVE 5-like protein 5 [Zea mays]
Zm00001d042779	9.15129	0.126266	-6.26253	5.00217e-32	down	--	--	Molecular Function: DNA-binding transcription factor activity (GO:0003700);; Cellular Component: nucleus (GO:0005634);; Biological Process: transcription, DNA-templated (GO:0006351);; Biological Process: regulation of transcription, DNA-templated (GO:0006355);; Biological Process: response to water deprivation (GO:0009414);; Biological Process: response to salt stress (GO:0009651);; Biological Pr…	K14432|0.0|zma:100502540|K14432 ABF; ABA responsive element binding factor	--	--	bZIP transcription factor;; Basic region leucine zipper;; bZIP Maf transcription factor	Protein ABSCISIC ACID-INSENSITIVE 5 OS=Arabidopsis thaliana OX=3702 GN=ABI5 PE=1 SV=1	gi|1142678229|ref|ONM36272.1| Protein ABSCISIC ACID-INSENSITIVE 5 [Zea mays]
MES.Red_v_MES.White
#id	MES.Red-FPKM	MES.White-FPKM	log2FoldChange	pvalue	significant	COG_class	COG_class_annotation	GO_annotation	KEGG_annotation	KOG_class	KOG_class_annotation	Pfam_annotation	Swissprot_annotation	nr_annotation
abscisic acid receptor PYR/PYL family (PYR/PYL)
Zm00001d047037	27.736	7.10933	-1.58469	0.0104764	down	--	--	Molecular Function: protein phosphatase inhibitor activity (GO:0004864);; Molecular Function: signaling receptor activity (GO:0004872);; Cellular Component: nucleus (GO:0005634);; Cellular Component: cytoplasm (GO:0005737);; Cellular Component: plasma membrane (GO:0005886);; Biological Process: abscisic acid-activated signaling pathway (GO:0009738);; Molecular Function: abscisic acid binding (GO:…	K14496|1e-149|zma:100382238|K14496 PYL; abscisic acid receptor PYR/PYL family	--	--	Polyketide cyclase / dehydrase and lipid transport;; Polyketide cyclase / dehydrase and lipid transport	Abscisic acid receptor PYL1 OS=Arabidopsis thaliana OX=3702 GN=PYL1 PE=1 SV=1	gi|1257171203|ref|NP_001343946.1| uncharacterized protein LOC100382238 [Zea mays]
Zm00001d047705	2.02763	0.612015	-1.31758	0.00277289	down	--	--	Molecular Function: protein phosphatase inhibitor activity (GO:0004864);; Molecular Function: signaling receptor activity (GO:0004872);; Cellular Component: nucleus (GO:0005634);; Cellular Component: cytoplasm (GO:0005737);; Cellular Component: plasma membrane (GO:0005886);; Biological Process: abscisic acid-activated signaling pathway (GO:0009738);; Molecular Function: abscisic acid binding (GO:…	K14496|1e-158|zma:100281868|K14496 PYL; abscisic acid receptor PYR/PYL family	--	--	Polyketide cyclase / dehydrase and lipid transport	Abscisic acid receptor PYL4 OS=Arabidopsis thaliana OX=3702 GN=PYL4 PE=1 SV=1	gi|226509984|ref|NP_001148260.1| cyclase/dehydrase family protein [Zea mays]
protein phosphatase 2C (PP2C)
Zm00001d005609	16.9272	31.4643	1.25743	0.00208746	up	[T]	Signal transduction mechanisms	Molecular Function: protein serine/threonine phosphatase activity (GO:0004722);; Molecular Function: metal ion binding (GO:0046872);;	K14497|0.0|zma:103647370|K14497 PP2C; protein phosphatase 2C [EC:3.1.3.16]	[T]	Signal transduction mechanisms	Protein phosphatase 2C	Probable protein phosphatase 2C 68 OS=Oryza sativa subsp. japonica OX=39947 GN=Os09g0325700 PE=2 SV=2	gi|985567317|ref|NP_001306680.1| probable protein phosphatase 2C 68 [Zea mays]
Zm00001d011132	41.9361	71.8727	1.1459	5.7066e-05	up	[T]	Signal transduction mechanisms	Molecular Function: protein serine/threonine phosphatase activity (GO:0004722);; Molecular Function: metal ion binding (GO:0046872);;	K14497|3e-87|zma:103635987|K14497 PP2C; protein phosphatase 2C [EC:3.1.3.16]	[T]	Signal transduction mechanisms	Protein phosphatase 2C	Probable protein phosphatase 2C 50 OS=Oryza sativa subsp. japonica OX=39947 GN=Os05g0537400 PE=1 SV=1	gi|666937446|ref|AIG52109.1| 2C-type protein phosphatase protein [Zea mays]
Zm00001d011202	27.9338	46.8274	1.10985	1.33507e-11	up	[T]	Signal transduction mechanisms	Molecular Function: protein serine/threonine phosphatase activity (GO:0004722);; Molecular Function: metal ion binding (GO:0046872);;	K14497|0.0|zma:109941434|K14497 PP2C; protein phosphatase 2C [EC:3.1.3.16]	[T]	Signal transduction mechanisms	Protein phosphatase 2C	Probable protein phosphatase 2C 6 OS=Oryza sativa subsp. japonica OX=39947 GN=Os01g0583100 PE=1 SV=1	gi|1162493632|ref|XP_020397983.1| probable protein phosphatase 2C 6 isoform X2 [Zea mays]
Zm00001d012401	74.2399	152.466	1.39524	0.00165732	up	[T]	Signal transduction mechanisms	Molecular Function: protein serine/threonine phosphatase activity (GO:0004722);; Cellular Component: integral component of membrane (GO:0016021);; Molecular Function: metal ion binding (GO:0046872);;	K14497|0.0|zma:103636504|K14497 PP2C; protein phosphatase 2C [EC:3.1.3.16]	[T]	Signal transduction mechanisms	Protein phosphatase 2C	Probable protein phosphatase 2C 9 OS=Oryza sativa subsp. japonica OX=39947 GN=Os01g0846300 PE=2 SV=1	gi|1162495024|ref|XP_020398331.1| probable protein phosphatase 2C 9 [Zea mays]
Zm00001d020100	20.3821	32.0221	1.0116	0.00327711	up	[T]	Signal transduction mechanisms	Molecular Function: protein serine/threonine phosphatase activity (GO:0004722);; Molecular Function: metal ion binding (GO:0046872);;	K14497|0.0|zma:100279578|K14497 PP2C; protein phosphatase 2C [EC:3.1.3.16]	[T]	Signal transduction mechanisms	Protein phosphatase 2C	Probable protein phosphatase 2C 68 OS=Oryza sativa subsp. japonica OX=39947 GN=Os09g0325700 PE=2 SV=2	gi|1229732635|ref|NP_001146047.2| uncharacterized protein LOC100279578 [Zea mays]
Zm00001d028574	142.224	328.077	1.57004	8.62445e-06	up	[T]	Signal transduction mechanisms	Molecular Function: protein serine/threonine phosphatase activity (GO:0004722);; Molecular Function: metal ion binding (GO:0046872);;	K14497|0.0|zma:100192073|K14497 PP2C; protein phosphatase 2C [EC:3.1.3.16]	[T]	Signal transduction mechanisms	Protein phosphatase 2C	Probable protein phosphatase 2C 30 OS=Oryza sativa subsp. japonica OX=39947 GN=Os03g0268600 PE=2 SV=1	gi|670357959|ref|XP_008676186.1| 2C-type protein phosphatase protein isoform X1 [Zea mays]
Zm00001d042886	41.0858	76.0258	1.25392	3.46205e-05	up	[T]	Signal transduction mechanisms	Molecular Function: protein serine/threonine phosphatase activity (GO:0004722);; Cellular Component: integral component of membrane (GO:0016021);; Molecular Function: metal ion binding (GO:0046872);;	K14497|0.0|zma:100282657|K14497 PP2C; protein phosphatase 2C [EC:3.1.3.16]	[T]	Signal transduction mechanisms	Protein phosphatase 2C	Probable protein phosphatase 2C 9 OS=Oryza sativa subsp. japonica OX=39947 GN=Os01g0846300 PE=2 SV=1	gi|926234453|ref|NP_001149037.2| protein phosphatase 2C [Zea mays]
Zm00001d009626	15.5349	3.89216	-1.61279	1.38053e-08	down	[T]	Signal transduction mechanisms	Molecular Function: protein serine/threonine phosphatase activity (GO:0004722);; Molecular Function: metal ion binding (GO:0046872);;	K14497|0.0|zma:100381666|K14497 PP2C; protein phosphatase 2C [EC:3.1.3.16]	[T]	Signal transduction mechanisms	Protein phosphatase 2C;; Protein phosphatase 2C	Probable protein phosphatase 2C 51 OS=Oryza sativa subsp. japonica OX=39947 GN=Os05g0572700 PE=2 SV=1	gi|293332683|ref|NP_001167952.1| putative protein phosphatase 2C family protein [Zea mays]
Zm00001d011495	2.91737	0.515261	-2.09327	3.85772e-06	down	[T]	Signal transduction mechanisms	Molecular Function: protein serine/threonine phosphatase activity (GO:0004722);; Molecular Function: metal ion binding (GO:0046872);;	K14497|0.0|zma:100285223|K14497 PP2C; protein phosphatase 2C [EC:3.1.3.16]	[T]	Signal transduction mechanisms	Protein phosphatase 2C;; Protein phosphatase 2C	Probable protein phosphatase 2C 8 OS=Oryza sativa subsp. japonica OX=39947 GN=Os01g0656200 PE=2 SV=1	gi|226496133|ref|NP_001151589.1| protein phosphatase 2C ABI1 [Zea mays]
Zm00001d039163	7.69196	2.92634	-1.03058	0.000635765	down	[T]	Signal transduction mechanisms	Molecular Function: protein serine/threonine phosphatase activity (GO:0004722);; Molecular Function: metal ion binding (GO:0046872);;	K14497|0.0|zma:103630796|K14497 PP2C; protein phosphatase 2C [EC:3.1.3.16]	[T]	Signal transduction mechanisms	Protein phosphatase 2C	Probable protein phosphatase 2C 53 OS=Oryza sativa subsp. japonica OX=39947 GN=Os05g0592800 PE=2 SV=1	gi|1162484296|ref|XP_008650084.2| probable protein phosphatase 2C 53 isoform X1 [Zea mays]
Zm00001d044015	0.857375	0	-8.90538	3.36652e-11	down	[T]	Signal transduction mechanisms	Molecular Function: protein serine/threonine phosphatase activity (GO:0004722);; Molecular Function: metal ion binding (GO:0046872);;	K14497|0.0|zma:100273512|K14497 PP2C; protein phosphatase 2C [EC:3.1.3.16]	[T]	Signal transduction mechanisms	Protein phosphatase 2C	Probable protein phosphatase 2C 8 OS=Oryza sativa subsp. japonica OX=39947 GN=Os01g0656200 PE=2 SV=1	gi|670389764|ref|XP_008675264.1| probable protein phosphatase 2C 8 [Zea mays]
serine/threonine-protein kinase SRK2 (SnRK2)
Zm00001d029975	16.0912	38.4463	1.62677	1.60168e-10	up	[RTKL]	--	Molecular Function: protein serine/threonine kinase activity (GO:0004674);; Molecular Function: ATP binding (GO:0005524);; Cellular Component: nucleus (GO:0005634);; Cellular Component: cytoplasm (GO:0005737);; Biological Process: protein phosphorylation (GO:0006468);; Biological Process: abscisic acid-activated signaling pathway (GO:0009738);; Biological Process: intracellular signal transductio…	K14498|0.0|zma:100216611|K14498 SNRK2; serine/threonine-protein kinase SRK2 [EC:2.7.11.1]	[T]	Signal transduction mechanisms	Protein kinase domain;; Protein tyrosine kinase	Serine/threonine-protein kinase SAPK3 OS=Oryza sativa subsp. japonica OX=39947 GN=SAPK3 PE=1 SV=1	gi|219363405|ref|NP_001136496.1| SnRK2.3 isoform 2 [Zea mays]
Zm00001d038326	16.4733	44.2079	1.32491	0.0139577	up	[RTKL]	--	Molecular Function: protein serine/threonine kinase activity (GO:0004674);; Molecular Function: ATP binding (GO:0005524);; Cellular Component: nucleus (GO:0005634);; Cellular Component: cytoplasm (GO:0005737);; Biological Process: protein phosphorylation (GO:0006468);; Biological Process: abscisic acid-activated signaling pathway (GO:0009738);; Biological Process: intracellular signal transductio…	K14498|0.0|zma:100274512|K14498 SNRK2; serine/threonine-protein kinase SRK2 [EC:2.7.11.1]	[T]	Signal transduction mechanisms	Protein kinase domain;; Protein tyrosine kinase	Serine/threonine-protein kinase SAPK4 OS=Oryza sativa subsp. japonica OX=39947 GN=SAPK4 PE=2 SV=2	gi|226528286|ref|NP_001142342.1| uncharacterized protein LOC100274512 [Zea mays]
Zm00001d003659	28.1596	7.16352	-1.91948	0.000172266	down	[RTKL]	--	Molecular Function: protein serine/threonine kinase activity (GO:0004674);; Molecular Function: ATP binding (GO:0005524);; Cellular Component: nucleus (GO:0005634);; Cellular Component: cytoplasm (GO:0005737);; Biological Process: protein phosphorylation (GO:0006468);; Biological Process: abscisic acid-activated signaling pathway (GO:0009738);; Biological Process: intracellular signal transductio…	K14498|0.0|zma:100282729|K14498 SNRK2; serine/threonine-protein kinase SRK2 [EC:2.7.11.1]	[T]	Signal transduction mechanisms	Protein kinase domain;; Protein tyrosine kinase	Serine/threonine-protein kinase SAPK7 OS=Oryza sativa subsp. japonica OX=39947 GN=SAPK7 PE=2 SV=2	gi|224029069|ref|ACN33610.1| unknown [Zea mays]
ABA responsive element binding factor
Zm00001d018178	26.1708	68.025	1.74987	3.25904e-27	up	[D]	Cell cycle control, cell division, chromosome partitioning	Molecular Function: DNA-binding transcription factor activity (GO:0003700);; Cellular Component: nucleus (GO:0005634);; Biological Process: transcription, DNA-templated (GO:0006351);; Biological Process: abscisic acid-activated signaling pathway (GO:0009738);; Molecular Function: sequence-specific DNA binding (GO:0043565);;	K14432|0.0|zma:100284582|K14432 ABF; ABA responsive element binding factor	--	--	bZIP transcription factor;; Basic region leucine zipper	bZIP transcription factor 23 OS=Oryza sativa subsp. japonica OX=39947 GN=BZIP23 PE=2 SV=1	gi|1142711257|ref|AQK75181.1| ABSCISIC ACID-INSENSITIVE 5-like protein 5 [Zea mays]
Zm00001d042779	0.558029	9.15129	4.3552	1.92887e-09	up	--	--	Molecular Function: DNA-binding transcription factor activity (GO:0003700);; Cellular Component: nucleus (GO:0005634);; Biological Process: transcription, DNA-templated (GO:0006351);; Biological Process: regulation of transcription, DNA-templated (GO:0006355);; Biological Process: response to water deprivation (GO:0009414);; Biological Process: response to salt stress (GO:0009651);; Biological Pr…	K14432|0.0|zma:100502540|K14432 ABF; ABA responsive element binding factor	--	--	bZIP transcription factor;; Basic region leucine zipper;; bZIP Maf transcription factor	Protein ABSCISIC ACID-INSENSITIVE 5 OS=Arabidopsis thaliana OX=3702 GN=ABI5 PE=1 SV=1	gi|1142678229|ref|ONM36272.1| Protein ABSCISIC ACID-INSENSITIVE 5 [Zea mays]
MES.Blue_v_MES.White
#id	MES.Blue-FPKM	MES.White-FPKM	log2FoldChange	pvalue	significant	COG_class	COG_class_annotation	GO_annotation	KEGG_annotation	KOG_class	KOG_class_annotation	Pfam_annotation	Swissprot_annotation	nr_annotation
abscisic acid receptor PYR/PYL family (PYR/PYL)
Zm00001d016294	4.96418	0.667514	-2.35428	0.0104814	down	--	--	Molecular Function: protein phosphatase inhibitor activity (GO:0004864);; Molecular Function: signaling receptor activity (GO:0004872);; Cellular Component: nucleus (GO:0005634);; Cellular Component: cytoplasm (GO:0005737);; Cellular Component: plasma membrane (GO:0005886);; Biological Process: abscisic acid-activated signaling pathway (GO:0009738);; Molecular Function: abscisic acid binding (GO:…	K14496|1e-135|zma:100383950|K14496 PYL; abscisic acid receptor PYR/PYL family	--	--	Polyketide cyclase / dehydrase and lipid transport;; Pathogenesis-related protein Bet v I family	Abscisic acid receptor PYL2 OS=Arabidopsis thaliana OX=3702 GN=PYL2 PE=1 SV=1	gi|293332895|ref|NP_001170038.1| uncharacterized protein LOC100383950 [Zea mays]
Zm00001d047705	4.14872	0.612015	-2.24796	4.69323e-05	down	--	--	Molecular Function: protein phosphatase inhibitor activity (GO:0004864);; Molecular Function: signaling receptor activity (GO:0004872);; Cellular Component: nucleus (GO:0005634);; Cellular Component: cytoplasm (GO:0005737);; Cellular Component: plasma membrane (GO:0005886);; Biological Process: abscisic acid-activated signaling pathway (GO:0009738);; Molecular Function: abscisic acid binding (GO:…	K14496|1e-158|zma:100281868|K14496 PYL; abscisic acid receptor PYR/PYL family	--	--	Polyketide cyclase / dehydrase and lipid transport	Abscisic acid receptor PYL4 OS=Arabidopsis thaliana OX=3702 GN=PYL4 PE=1 SV=1	gi|226509984|ref|NP_001148260.1| cyclase/dehydrase family protein [Zea mays]
protein phosphatase 2C (PP2C)
Zm00001d004357	0.221477	1.46719	3.13798	0.000642941	up	--	--	Molecular Function: protein serine/threonine phosphatase activity (GO:0004722);; Molecular Function: metal ion binding (GO:0046872);;	K14497|0.0|zma:103646787|K14497 PP2C; protein phosphatase 2C [EC:3.1.3.16]	[T]	Signal transduction mechanisms	Protein phosphatase 2C	Probable protein phosphatase 2C 37 OS=Oryza sativa subsp. japonica OX=39947 GN=Os04g0167900 PE=3 SV=2	gi|1142659448|ref|ONM18770.1| protein phosphatase homolog10 [Zea mays]
Zm00001d005609	10.608	31.4643	2.02077	1.31342e-16	up	[T]	Signal transduction mechanisms	Molecular Function: protein serine/threonine phosphatase activity (GO:0004722);; Molecular Function: metal ion binding (GO:0046872);;	K14497|0.0|zma:103647370|K14497 PP2C; protein phosphatase 2C [EC:3.1.3.16]	[T]	Signal transduction mechanisms	Protein phosphatase 2C	Probable protein phosphatase 2C 68 OS=Oryza sativa subsp. japonica OX=39947 GN=Os09g0325700 PE=2 SV=2	gi|985567317|ref|NP_001306680.1| probable protein phosphatase 2C 68 [Zea mays]
Zm00001d009626	1.42718	3.89216	1.91429	7.89459e-07	up	[T]	Signal transduction mechanisms	Molecular Function: protein serine/threonine phosphatase activity (GO:0004722);; Molecular Function: metal ion binding (GO:0046872);;	K14497|0.0|zma:100381666|K14497 PP2C; protein phosphatase 2C [EC:3.1.3.16]	[T]	Signal transduction mechanisms	Protein phosphatase 2C;; Protein phosphatase 2C	Probable protein phosphatase 2C 51 OS=Oryza sativa subsp. japonica OX=39947 GN=Os05g0572700 PE=2 SV=1	gi|293332683|ref|NP_001167952.1| putative protein phosphatase 2C family protein [Zea mays]
Zm00001d011132	37.2908	71.8727	1.41426	1.58579e-07	up	[T]	Signal transduction mechanisms	Molecular Function: protein serine/threonine phosphatase activity (GO:0004722);; Molecular Function: metal ion binding (GO:0046872);;	K14497|3e-87|zma:103635987|K14497 PP2C; protein phosphatase 2C [EC:3.1.3.16]	[T]	Signal transduction mechanisms	Protein phosphatase 2C	Probable protein phosphatase 2C 50 OS=Oryza sativa subsp. japonica OX=39947 GN=Os05g0537400 PE=1 SV=1	gi|666937446|ref|AIG52109.1| 2C-type protein phosphatase protein [Zea mays]
Zm00001d011202	20.5045	46.8274	1.64208	3.18722e-20	up	[T]	Signal transduction mechanisms	Molecular Function: protein serine/threonine phosphatase activity (GO:0004722);; Molecular Function: metal ion binding (GO:0046872);;	K14497|0.0|zma:109941434|K14497 PP2C; protein phosphatase 2C [EC:3.1.3.16]	[T]	Signal transduction mechanisms	Protein phosphatase 2C	Probable protein phosphatase 2C 6 OS=Oryza sativa subsp. japonica OX=39947 GN=Os01g0583100 PE=1 SV=1	gi|1162493632|ref|XP_020397983.1| probable protein phosphatase 2C 6 isoform X2 [Zea mays]
Zm00001d012401	50.3105	152.466	2.03078	2.70893e-18	up	[T]	Signal transduction mechanisms	Molecular Function: protein serine/threonine phosphatase activity (GO:0004722);; Cellular Component: integral component of membrane (GO:0016021);; Molecular Function: metal ion binding (GO:0046872);;	K14497|0.0|zma:103636504|K14497 PP2C; protein phosphatase 2C [EC:3.1.3.16]	[T]	Signal transduction mechanisms	Protein phosphatase 2C	Probable protein phosphatase 2C 9 OS=Oryza sativa subsp. japonica OX=39947 GN=Os01g0846300 PE=2 SV=1	gi|1162495024|ref|XP_020398331.1| probable protein phosphatase 2C 9 [Zea mays]
Zm00001d020100	9.49022	32.0221	2.20895	4.35187e-24	up	[T]	Signal transduction mechanisms	Molecular Function: protein serine/threonine phosphatase activity (GO:0004722);; Molecular Function: metal ion binding (GO:0046872);;	K14497|0.0|zma:100279578|K14497 PP2C; protein phosphatase 2C [EC:3.1.3.16]	[T]	Signal transduction mechanisms	Protein phosphatase 2C	Probable protein phosphatase 2C 68 OS=Oryza sativa subsp. japonica OX=39947 GN=Os09g0325700 PE=2 SV=2	gi|1229732635|ref|NP_001146047.2| uncharacterized protein LOC100279578 [Zea mays]
Zm00001d025055	1.93953	9.73909	2.77396	3.79163e-17	up	[T]	Signal transduction mechanisms	Molecular Function: protein serine/threonine phosphatase activity (GO:0004722);; Molecular Function: metal ion binding (GO:0046872);;	K14497|0.0|zma:103641516|K14497 PP2C; protein phosphatase 2C [EC:3.1.3.16]	[T]	Signal transduction mechanisms	Protein phosphatase 2C	Probable protein phosphatase 2C 37 OS=Oryza sativa subsp. japonica OX=39947 GN=Os04g0167900 PE=3 SV=2	gi|985567362|ref|NP_001306701.1| probable protein phosphatase 2C 37 [Zea mays]
Zm00001d028574	87.5904	328.077	2.34985	2.65286e-11	up	[T]	Signal transduction mechanisms	Molecular Function: protein serine/threonine phosphatase activity (GO:0004722);; Molecular Function: metal ion binding (GO:0046872);;	K14497|0.0|zma:100192073|K14497 PP2C; protein phosphatase 2C [EC:3.1.3.16]	[T]	Signal transduction mechanisms	Protein phosphatase 2C	Probable protein phosphatase 2C 30 OS=Oryza sativa subsp. japonica OX=39947 GN=Os03g0268600 PE=2 SV=1	gi|670357959|ref|XP_008676186.1| 2C-type protein phosphatase protein isoform X1 [Zea mays]
Zm00001d042886	28.8003	76.0258	1.85587	2.14978e-18	up	[T]	Signal transduction mechanisms	Molecular Function: protein serine/threonine phosphatase activity (GO:0004722);; Cellular Component: integral component of membrane (GO:0016021);; Molecular Function: metal ion binding (GO:0046872);;	K14497|0.0|zma:100282657|K14497 PP2C; protein phosphatase 2C [EC:3.1.3.16]	[T]	Signal transduction mechanisms	Protein phosphatase 2C	Probable protein phosphatase 2C 9 OS=Oryza sativa subsp. japonica OX=39947 GN=Os01g0846300 PE=2 SV=1	gi|926234453|ref|NP_001149037.2| protein phosphatase 2C [Zea mays]
serine/threonine-protein kinase SRK2 (SnRK2)
Zm00001d029975	13.1487	38.4463	2.00648	2.07189e-12	up	[RTKL]	--	Molecular Function: protein serine/threonine kinase activity (GO:0004674);; Molecular Function: ATP binding (GO:0005524);; Cellular Component: nucleus (GO:0005634);; Cellular Component: cytoplasm (GO:0005737);; Biological Process: protein phosphorylation (GO:0006468);; Biological Process: abscisic acid-activated signaling pathway (GO:0009738);; Biological Process: intracellular signal transductio…	K14498|0.0|zma:100216611|K14498 SNRK2; serine/threonine-protein kinase SRK2 [EC:2.7.11.1]	[T]	Signal transduction mechanisms	Protein kinase domain;; Protein tyrosine kinase	Serine/threonine-protein kinase SAPK3 OS=Oryza sativa subsp. japonica OX=39947 GN=SAPK3 PE=1 SV=1	gi|219363405|ref|NP_001136496.1| SnRK2.3 isoform 2 [Zea mays]
Zm00001d038326	18.7895	44.2079	1.34196	0.00131073	up	[RTKL]	--	Molecular Function: protein serine/threonine kinase activity (GO:0004674);; Molecular Function: ATP binding (GO:0005524);; Cellular Component: nucleus (GO:0005634);; Cellular Component: cytoplasm (GO:0005737);; Biological Process: protein phosphorylation (GO:0006468);; Biological Process: abscisic acid-activated signaling pathway (GO:0009738);; Biological Process: intracellular signal transductio…	K14498|0.0|zma:100274512|K14498 SNRK2; serine/threonine-protein kinase SRK2 [EC:2.7.11.1]	[T]	Signal transduction mechanisms	Protein kinase domain;; Protein tyrosine kinase	Serine/threonine-protein kinase SAPK4 OS=Oryza sativa subsp. japonica OX=39947 GN=SAPK4 PE=2 SV=2	gi|226528286|ref|NP_001142342.1| uncharacterized protein LOC100274512 [Zea mays]
Zm00001d003659	28.0301	7.16352	-1.73731	0.000606238	down	[RTKL]	--	Molecular Function: protein serine/threonine kinase activity (GO:0004674);; Molecular Function: ATP binding (GO:0005524);; Cellular Component: nucleus (GO:0005634);; Cellular Component: cytoplasm (GO:0005737);; Biological Process: protein phosphorylation (GO:0006468);; Biological Process: abscisic acid-activated signaling pathway (GO:0009738);; Biological Process: intracellular signal transductio…	K14498|0.0|zma:100282729|K14498 SNRK2; serine/threonine-protein kinase SRK2 [EC:2.7.11.1]	[T]	Signal transduction mechanisms	Protein kinase domain;; Protein tyrosine kinase	Serine/threonine-protein kinase SAPK7 OS=Oryza sativa subsp. japonica OX=39947 GN=SAPK7 PE=2 SV=2	gi|224029069|ref|ACN33610.1| unknown [Zea mays]
Zm00001d026690	10.3633	3.53426	-1.08192	0.000257314	down	[RTKL]	--	Molecular Function: protein serine/threonine kinase activity (GO:0004674);; Molecular Function: ATP binding (GO:0005524);; Cellular Component: nucleus (GO:0005634);; Cellular Component: cytoplasm (GO:0005737);; Biological Process: protein phosphorylation (GO:0006468);; Biological Process: abscisic acid-activated signaling pathway (GO:0009738);; Biological Process: intracellular signal transductio…	K14498|0.0|zma:100193827|K14498 SNRK2; serine/threonine-protein kinase SRK2 [EC:2.7.11.1]	[T]	Signal transduction mechanisms	Protein kinase domain;; Protein tyrosine kinase	Serine/threonine-protein kinase SAPK5 OS=Oryza sativa subsp. japonica OX=39947 GN=SAPK5 PE=2 SV=1	gi|212721034|ref|NP_001132381.1| uncharacterized LOC100193827 [Zea mays]
ABA responsive element binding factor (ABF)
Zm00001d018178	18.8762	68.025	2.29926	2.18902e-20	up	[D]	Cell cycle control, cell division, chromosome partitioning	Molecular Function: DNA-binding transcription factor activity (GO:0003700);; Cellular Component: nucleus (GO:0005634);; Biological Process: transcription, DNA-templated (GO:0006351);; Biological Process: abscisic acid-activated signaling pathway (GO:0009738);; Molecular Function: sequence-specific DNA binding (GO:0043565);;	K14432|0.0|zma:100284582|K14432 ABF; ABA responsive element binding factor	--	--	bZIP transcription factor;; Basic region leucine zipper	bZIP transcription factor 23 OS=Oryza sativa subsp. japonica OX=39947 GN=BZIP23 PE=2 SV=1	gi|1142711257|ref|AQK75181.1| ABSCISIC ACID-INSENSITIVE 5-like protein 5 [Zea mays]
Zm00001d042779	0.79665	9.15129	3.99919	9.16849e-17	up	--	--	Molecular Function: DNA-binding transcription factor activity (GO:0003700);; Cellular Component: nucleus (GO:0005634);; Biological Process: transcription, DNA-templated (GO:0006351);; Biological Process: regulation of transcription, DNA-templated (GO:0006355);; Biological Process: response to water deprivation (GO:0009414);; Biological Process: response to salt stress (GO:0009651);; Biological Pr…	K14432|0.0|zma:100502540|K14432 ABF; ABA responsive element binding factor	--	--	bZIP transcription factor;; Basic region leucine zipper;; bZIP Maf transcription factor	Protein ABSCISIC ACID-INSENSITIVE 5 OS=Arabidopsis thaliana OX=3702 GN=ABI5 PE=1 SV=1	gi|1142678229|ref|ONM36272.1| Protein ABSCISIC ACID-INSENSITIVE 5 [Zea mays]
Zm00001d012538	0.221474	0	-6.06427	0.00173415	down	--	--	Molecular Function: DNA-binding transcription factor activity (GO:0003700);; Cellular Component: nucleus (GO:0005634);; Biological Process: transcription, DNA-templated (GO:0006351);; Biological Process: response to abscisic acid (GO:0009737);; Biological Process: abscisic acid-activated signaling pathway (GO:0009738);; Molecular Function: sequence-specific DNA binding (GO:0043565);;	K14432|1e-131|sbi:8082423|K14432 ABF; ABA responsive element binding factor	--	--	--	ABSCISIC ACID-INSENSITIVE 5-like protein 2 OS=Arabidopsis thaliana OX=3702 GN=DPBF3 PE=1 SV=1	gi|1142841737|ref|AQK99823.1| ABSCISIC ACID-INSENSITIVE 5-like protein 2 [Zea mays]
Zm00001d037170	8.71499	0.68954	-3.19897	7.52454e-08	down	--	--	--	K14432|0.0|zma:100283578|K14432 ABF; ABA responsive element binding factor	--	--	bZIP transcription factor;; Basic region leucine zipper;; bZIP Maf transcription factor	bZIP transcription factor 46 OS=Oryza sativa subsp. japonica OX=39947 GN=BZIP46 PE=1 SV=1	gi|1142825113|ref|AQK83200.1| Putative bZIP transcription factor superfamily protein [Zea mays]
Zm00001d044940	16.1755	6.35203	-1.06775	0.000416076	down	--	--	--	K14432|0.0|zma:103637889|K14432 ABF; ABA responsive element binding factor	--	--	bZIP transcription factor;; Basic region leucine zipper;; bZIP Maf transcription factor	bZIP transcription factor 46 OS=Oryza sativa subsp. japonica OX=39947 GN=BZIP46 PE=1 SV=1	gi|670436973|ref|XP_008659130.1| bZIP transcription factor 46 isoform X1 [Zea mays]
MES.Red_v_MES.Blue
#id	MES.Red-FPKM	MES.Blue-FPKM	log2FoldChange	pvalue	significant	COG_class	COG_class_annotation	GO_annotation	KEGG_annotation	KOG_class	KOG_class_annotation	Pfam_annotation	Swissprot_annotation	nr_annotation
Zm00001d009626	15.5349	1.42718	-3.51074	2.68011e-16	down	[T]	Signal transduction mechanisms	Molecular Function: protein serine/threonine phosphatase activity (GO:0004722);; Molecular Function: metal ion binding (GO:0046872);;	K14497|0.0|zma:100381666|K14497 PP2C; protein phosphatase 2C [EC:3.1.3.16]	[T]	Signal transduction mechanisms	Protein phosphatase 2C;; Protein phosphatase 2C	Probable protein phosphatase 2C 51 OS=Oryza sativa subsp. japonica OX=39947 GN=Os05g0572700 PE=2 SV=1	gi|293332683|ref|NP_001167952.1| putative protein phosphatase 2C family protein [Zea mays]
Zm00001d011495	2.91737	0.37017	-3.02519	4.52823e-09	down	[T]	Signal transduction mechanisms	Molecular Function: protein serine/threonine phosphatase activity (GO:0004722);; Molecular Function: metal ion binding (GO:0046872);;	K14497|0.0|zma:100285223|K14497 PP2C; protein phosphatase 2C [EC:3.1.3.16]	[T]	Signal transduction mechanisms	Protein phosphatase 2C;; Protein phosphatase 2C	Probable protein phosphatase 2C 8 OS=Oryza sativa subsp. japonica OX=39947 GN=Os01g0656200 PE=2 SV=1	gi|226496133|ref|NP_001151589.1| protein phosphatase 2C ABI1 [Zea mays]
Zm00001d025055	20.9762	1.93953	-3.48163	3.66337e-22	down	[T]	Signal transduction mechanisms	Molecular Function: protein serine/threonine phosphatase activity (GO:0004722);; Molecular Function: metal ion binding (GO:0046872);;	K14497|0.0|zma:103641516|K14497 PP2C; protein phosphatase 2C [EC:3.1.3.16]	[T]	Signal transduction mechanisms	Protein phosphatase 2C	Probable protein phosphatase 2C 37 OS=Oryza sativa subsp. japonica OX=39947 GN=Os04g0167900 PE=3 SV=2	gi|985567362|ref|NP_001306701.1| probable protein phosphatase 2C 37 [Zea mays]
COL.Blue_v_COL.Dark
#id	COL.Blue-FPKM	COL.Dark-FPKM	log2FoldChange	pvalue	significant	COG_class	COG_class_annotation	GO_annotation	KEGG_annotation	KOG_class	KOG_class_annotation	Pfam_annotation	Swissprot_annotation	nr_annotation
abscisic acid receptor PYR/PYL family (PYR/PYL)
Zm00001d047037	17.6376	4.7856	-1.65255	0.00487833	down	--	--	Molecular Function: protein phosphatase inhibitor activity (GO:0004864);; Molecular Function: signaling receptor activity (GO:0004872);; Cellular Component: nucleus (GO:0005634);; Cellular Component: cytoplasm (GO:0005737);; Cellular Component: plasma membrane (GO:0005886);; Biological Process: abscisic acid-activated signaling pathway (GO:0009738);; Molecular Function: abscisic acid binding (GO:…	K14496|1e-149|zma:100382238|K14496 PYL; abscisic acid receptor PYR/PYL family	--	--	Polyketide cyclase / dehydrase and lipid transport;; Polyketide cyclase / dehydrase and lipid transport	Abscisic acid receptor PYL1 OS=Arabidopsis thaliana OX=3702 GN=PYL1 PE=1 SV=1	gi|1257171203|ref|NP_001343946.1| uncharacterized protein LOC100382238 [Zea mays]
protein phosphatase 2C (PP2C)
Zm00001d009626	2.46608	4.69614	1.10902	0.0047162	up	[T]	Signal transduction mechanisms	Molecular Function: protein serine/threonine phosphatase activity (GO:0004722);; Molecular Function: metal ion binding (GO:0046872);;	K14497|0.0|zma:100381666|K14497 PP2C; protein phosphatase 2C [EC:3.1.3.16]	[T]	Signal transduction mechanisms	Protein phosphatase 2C;; Protein phosphatase 2C	Probable protein phosphatase 2C 51 OS=Oryza sativa subsp. japonica OX=39947 GN=Os05g0572700 PE=2 SV=1	gi|293332683|ref|NP_001167952.1| putative protein phosphatase 2C family protein [Zea mays]
serine/threonine-protein kinase SRK2 (SnRK2)
Zm00001d033339	5.40916	19.9141	2.01002	1.48672e-06	up	[RTKL]	--	Molecular Function: protein serine/threonine kinase activity (GO:0004674);; Molecular Function: ATP binding (GO:0005524);; Cellular Component: nucleus (GO:0005634);; Cellular Component: cytoplasm (GO:0005737);; Biological Process: protein phosphorylation (GO:0006468);; Biological Process: abscisic acid-activated signaling pathway (GO:0009738);; Biological Process: intracellular signal transductio…	K14498|0.0|zma:100191280|K14498 SNRK2; serine/threonine-protein kinase SRK2 [EC:2.7.11.1]	[T]	Signal transduction mechanisms	Protein kinase domain;; Protein tyrosine kinase	Serine/threonine-protein kinase SAPK10 OS=Oryza sativa subsp. japonica OX=39947 GN=SAPK10 PE=2 SV=1	gi|670357785|ref|XP_008654908.1| putative snRK/SAPK family protein kinase isoform X1 [Zea mays]
Zm00001d003659	22.4139	4.85852	-2.04378	0.00228161	down	[RTKL]	--	Molecular Function: protein serine/threonine kinase activity (GO:0004674);; Molecular Function: ATP binding (GO:0005524);; Cellular Component: nucleus (GO:0005634);; Cellular Component: cytoplasm (GO:0005737);; Biological Process: protein phosphorylation (GO:0006468);; Biological Process: abscisic acid-activated signaling pathway (GO:0009738);; Biological Process: intracellular signal transductio…	K14498|0.0|zma:100282729|K14498 SNRK2; serine/threonine-protein kinase SRK2 [EC:2.7.11.1]	[T]	Signal transduction mechanisms	Protein kinase domain;; Protein tyrosine kinase	Serine/threonine-protein kinase SAPK7 OS=Oryza sativa subsp. japonica OX=39947 GN=SAPK7 PE=2 SV=2	gi|224029069|ref|ACN33610.1| unknown [Zea mays]
ABA responsive element binding factor (ABF)
Zm00001d042779	2.58351	0.270041	-3.10043	0.0020664	down	--	--	Molecular Function: DNA-binding transcription factor activity (GO:0003700);; Cellular Component: nucleus (GO:0005634);; Biological Process: transcription, DNA-templated (GO:0006351);; Biological Process: regulation of transcription, DNA-templated (GO:0006355);; Biological Process: response to water deprivation (GO:0009414);; Biological Process: response to salt stress (GO:0009651);; Biological Pr…	K14432|0.0|zma:100502540|K14432 ABF; ABA responsive element binding factor	--	--	bZIP transcription factor;; Basic region leucine zipper;; bZIP Maf transcription factor	Protein ABSCISIC ACID-INSENSITIVE 5 OS=Arabidopsis thaliana OX=3702 GN=ABI5 PE=1 SV=1	gi|1142678229|ref|ONM36272.1| Protein ABSCISIC ACID-INSENSITIVE 5 [Zea mays]
COL.White_v_COL.Dark
#id	COL.White-FPKM	COL.Dark-FPKM	log2FoldChange	pvalue	significant	COG_class	COG_class_annotation	GO_annotation	KEGG_annotation	KOG_class	KOG_class_annotation	Pfam_annotation	Swissprot_annotation	nr_annotation
abscisic acid receptor PYR/PYL family (PYR/PYL)
Zm00001d010445	18.557	78.0668	1.99149	7.73567e-06	up	--	--	Molecular Function: protein phosphatase inhibitor activity (GO:0004864);; Molecular Function: signaling receptor activity (GO:0004872);; Cellular Component: nucleus (GO:0005634);; Cellular Component: cytoplasm (GO:0005737);; Cellular Component: plasma membrane (GO:0005886);; Biological Process: abscisic acid-activated signaling pathway (GO:0009738);; Molecular Function: abscisic acid binding (GO:…	K14496|1e-143|zma:100273694|K14496 PYL; abscisic acid receptor PYR/PYL family	--	--	Polyketide cyclase / dehydrase and lipid transport	Abscisic acid receptor PYL9 OS=Arabidopsis thaliana OX=3702 GN=PYL9 PE=1 SV=1	gi|1115995399|ref|NP_001334791.1| uncharacterized LOC100273694 [Zea mays]
Zm00001d028793	30.2941	117.345	1.81012	0.00207865	up	--	--	Molecular Function: protein phosphatase inhibitor activity (GO:0004864);; Molecular Function: signaling receptor activity (GO:0004872);; Cellular Component: nucleus (GO:0005634);; Cellular Component: cytoplasm (GO:0005737);; Cellular Component: plasma membrane (GO:0005886);; Biological Process: abscisic acid-activated signaling pathway (GO:0009738);; Molecular Function: abscisic acid binding (GO:…	K14496|1e-159|zma:103634514|K14496 PYL; abscisic acid receptor PYR/PYL family	--	--	Polyketide cyclase / dehydrase and lipid transport	Abscisic acid receptor PYL4 OS=Arabidopsis thaliana OX=3702 GN=PYL4 PE=1 SV=1	gi|985567298|ref|NP_001306656.1| abscisic acid receptor PYL4-like [Zea mays]
Zm00001d038436	0	0.342505	6.45302	0.00124743	up	--	--	Molecular Function: protein phosphatase inhibitor activity (GO:0004864);; Molecular Function: signaling receptor activity (GO:0004872);; Cellular Component: nucleus (GO:0005634);; Cellular Component: cytoplasm (GO:0005737);; Cellular Component: plasma membrane (GO:0005886);; Biological Process: abscisic acid-activated signaling pathway (GO:0009738);; Molecular Function: abscisic acid binding (GO:…	K14496|1e-142|zma:100216590|K14496 PYL; abscisic acid receptor PYR/PYL family	--	--	Polyketide cyclase / dehydrase and lipid transport;; Pathogenesis-related protein Bet v I family;; Polyketide cyclase / dehydrase and lipid transport	Abscisic acid receptor PYL4 OS=Arabidopsis thaliana OX=3702 GN=PYL4 PE=1 SV=1	gi|219363063|ref|NP_001136477.1| uncharacterized LOC100216590 [Zea mays]
Zm00001d047705	1.42651	34.3153	4.4236	3.43259e-07	up	--	--	Molecular Function: protein phosphatase inhibitor activity (GO:0004864);; Molecular Function: signaling receptor activity (GO:0004872);; Cellular Component: nucleus (GO:0005634);; Cellular Component: cytoplasm (GO:0005737);; Cellular Component: plasma membrane (GO:0005886);; Biological Process: abscisic acid-activated signaling pathway (GO:0009738);; Molecular Function: abscisic acid binding (GO:…	K14496|1e-158|zma:100281868|K14496 PYL; abscisic acid receptor PYR/PYL family	--	--	Polyketide cyclase / dehydrase and lipid transport	Abscisic acid receptor PYL4 OS=Arabidopsis thaliana OX=3702 GN=PYL4 PE=1 SV=1	gi|226509984|ref|NP_001148260.1| cyclase/dehydrase family protein [Zea mays]
Zm00001d047037	11.1935	4.7856	-1.37494	1.52269e-05	down	--	--	Molecular Function: protein phosphatase inhibitor activity (GO:0004864);; Molecular Function: signaling receptor activity (GO:0004872);; Cellular Component: nucleus (GO:0005634);; Cellular Component: cytoplasm (GO:0005737);; Cellular Component: plasma membrane (GO:0005886);; Biological Process: abscisic acid-activated signaling pathway (GO:0009738);; Molecular Function: abscisic acid binding (GO:…	K14496|1e-149|zma:100382238|K14496 PYL; abscisic acid receptor PYR/PYL family	--	--	Polyketide cyclase / dehydrase and lipid transport;; Polyketide cyclase / dehydrase and lipid transport	Abscisic acid receptor PYL1 OS=Arabidopsis thaliana OX=3702 GN=PYL1 PE=1 SV=1	gi|1257171203|ref|NP_001343946.1| uncharacterized protein LOC100382238 [Zea mays]
Zm00001d053396	11.8661	5.50611	-1.26904	6.79138e-10	down	--	--	Molecular Function: protein phosphatase inhibitor activity (GO:0004864);; Molecular Function: signaling receptor activity (GO:0004872);; Cellular Component: nucleus (GO:0005634);; Cellular Component: cytoplasm (GO:0005737);; Cellular Component: plasma membrane (GO:0005886);; Biological Process: response to abscisic acid (GO:0009737);; Biological Process: abscisic acid-activated signaling pathway …	K14496|1e-160|zma:100272864|K14496 PYL; abscisic acid receptor PYR/PYL family	--	--	Polyketide cyclase / dehydrase and lipid transport	Abscisic acid receptor PYL8 OS=Arabidopsis thaliana OX=3702 GN=PYL8 PE=1 SV=1	gi|670392763|ref|XP_008676769.1| pyrabactin resistance-like protein isoform X1 [Zea mays]
protein phosphatase 2C (PP2C)
Zm00001d004357	1.06263	0.452845	-1.39121	0.00335604	down	--	--	Molecular Function: protein serine/threonine phosphatase activity (GO:0004722);; Molecular Function: metal ion binding (GO:0046872);;	K14497|0.0|zma:103646787|K14497 PP2C; protein phosphatase 2C [EC:3.1.3.16]	[T]	Signal transduction mechanisms	Protein phosphatase 2C	Probable protein phosphatase 2C 37 OS=Oryza sativa subsp. japonica OX=39947 GN=Os04g0167900 PE=3 SV=2	gi|1142659448|ref|ONM18770.1| protein phosphatase homolog10 [Zea mays]
Zm00001d005609	27.6247	9.29985	-1.75303	0.00384146	down	[T]	Signal transduction mechanisms	Molecular Function: protein serine/threonine phosphatase activity (GO:0004722);; Molecular Function: metal ion binding (GO:0046872);;	K14497|0.0|zma:103647370|K14497 PP2C; protein phosphatase 2C [EC:3.1.3.16]	[T]	Signal transduction mechanisms	Protein phosphatase 2C	Probable protein phosphatase 2C 68 OS=Oryza sativa subsp. japonica OX=39947 GN=Os09g0325700 PE=2 SV=2	gi|985567317|ref|NP_001306680.1| probable protein phosphatase 2C 68 [Zea mays]
Zm00001d012401	56.0248	24.1305	-1.38218	0.000230406	down	[T]	Signal transduction mechanisms	Molecular Function: protein serine/threonine phosphatase activity (GO:0004722);; Cellular Component: integral component of membrane (GO:0016021);; Molecular Function: metal ion binding (GO:0046872);;	K14497|0.0|zma:103636504|K14497 PP2C; protein phosphatase 2C [EC:3.1.3.16]	[T]	Signal transduction mechanisms	Protein phosphatase 2C	Probable protein phosphatase 2C 9 OS=Oryza sativa subsp. japonica OX=39947 GN=Os01g0846300 PE=2 SV=1	gi|1162495024|ref|XP_020398331.1| probable protein phosphatase 2C 9 [Zea mays]
Zm00001d020100	3.86184	1.61868	-1.42878	0.0069902	down	[T]	Signal transduction mechanisms	Molecular Function: protein serine/threonine phosphatase activity (GO:0004722);; Molecular Function: metal ion binding (GO:0046872);;	K14497|0.0|zma:100279578|K14497 PP2C; protein phosphatase 2C [EC:3.1.3.16]	[T]	Signal transduction mechanisms	Protein phosphatase 2C	Probable protein phosphatase 2C 68 OS=Oryza sativa subsp. japonica OX=39947 GN=Os09g0325700 PE=2 SV=2	gi|1229732635|ref|NP_001146047.2| uncharacterized protein LOC100279578 [Zea mays]
Zm00001d025055	6.75897	1.58317	-2.26474	6.7417e-06	down	[T]	Signal transduction mechanisms	Molecular Function: protein serine/threonine phosphatase activity (GO:0004722);; Molecular Function: metal ion binding (GO:0046872);;	K14497|0.0|zma:103641516|K14497 PP2C; protein phosphatase 2C [EC:3.1.3.16]	[T]	Signal transduction mechanisms	Protein phosphatase 2C	Probable protein phosphatase 2C 37 OS=Oryza sativa subsp. japonica OX=39947 GN=Os04g0167900 PE=3 SV=2	gi|985567362|ref|NP_001306701.1| probable protein phosphatase 2C 37 [Zea mays]
Zm00001d042886	23.158	10.6193	-1.29266	0.000264468	down	[T]	Signal transduction mechanisms	Molecular Function: protein serine/threonine phosphatase activity (GO:0004722);; Cellular Component: integral component of membrane (GO:0016021);; Molecular Function: metal ion binding (GO:0046872);;	K14497|0.0|zma:100282657|K14497 PP2C; protein phosphatase 2C [EC:3.1.3.16]	[T]	Signal transduction mechanisms	Protein phosphatase 2C	Probable protein phosphatase 2C 9 OS=Oryza sativa subsp. japonica OX=39947 GN=Os01g0846300 PE=2 SV=1	gi|926234453|ref|NP_001149037.2| protein phosphatase 2C [Zea mays]
serine/threonine-protein kinase SRK2 (SnRK2)
Zm00001d033339	5.68664	19.9141	1.58081	2.82043e-07	up	[RTKL]	--	Molecular Function: protein serine/threonine kinase activity (GO:0004674);; Molecular Function: ATP binding (GO:0005524);; Cellular Component: nucleus (GO:0005634);; Cellular Component: cytoplasm (GO:0005737);; Biological Process: protein phosphorylation (GO:0006468);; Biological Process: abscisic acid-activated signaling pathway (GO:0009738);; Biological Process: intracellular signal transductio…	K14498|0.0|zma:100191280|K14498 SNRK2; serine/threonine-protein kinase SRK2 [EC:2.7.11.1]	[T]	Signal transduction mechanisms	Protein kinase domain;; Protein tyrosine kinase	Serine/threonine-protein kinase SAPK10 OS=Oryza sativa subsp. japonica OX=39947 GN=SAPK10 PE=2 SV=1	gi|670357785|ref|XP_008654908.1| putative snRK/SAPK family protein kinase isoform X1 [Zea mays]
Zm00001d029975	17.7426	6.80478	-1.54307	2.97168e-09	down	[RTKL]	--	Molecular Function: protein serine/threonine kinase activity (GO:0004674);; Molecular Function: ATP binding (GO:0005524);; Cellular Component: nucleus (GO:0005634);; Cellular Component: cytoplasm (GO:0005737);; Biological Process: protein phosphorylation (GO:0006468);; Biological Process: abscisic acid-activated signaling pathway (GO:0009738);; Biological Process: intracellular signal transductio…	K14498|0.0|zma:100216611|K14498 SNRK2; serine/threonine-protein kinase SRK2 [EC:2.7.11.1]	[T]	Signal transduction mechanisms	Protein kinase domain;; Protein tyrosine kinase	Serine/threonine-protein kinase SAPK3 OS=Oryza sativa subsp. japonica OX=39947 GN=SAPK3 PE=1 SV=1	gi|219363405|ref|NP_001136496.1| SnRK2.3 isoform 2 [Zea mays]
Zm00001d047220	52.8291	20.5189	-1.53829	0.00147261	down	[RTKL]	--	Molecular Function: protein serine/threonine kinase activity (GO:0004674);; Molecular Function: ATP binding (GO:0005524);; Cellular Component: nucleus (GO:0005634);; Cellular Component: cytoplasm (GO:0005737);; Biological Process: protein phosphorylation (GO:0006468);; Biological Process: abscisic acid-activated signaling pathway (GO:0009738);; Biological Process: intracellular signal transductio…	K14498|0.0|zma:100281258|K14498 SNRK2; serine/threonine-protein kinase SRK2 [EC:2.7.11.1]	[T]	Signal transduction mechanisms	Protein kinase domain;; Protein tyrosine kinase	Serine/threonine-protein kinase SAPK1 OS=Oryza sativa subsp. japonica OX=39947 GN=SAPK1 PE=1 SV=1	gi|1142847829|ref|AQL05915.1| Serine/threonine-protein kinase SRK2C [Zea mays]
ABA responsive element binding factor (ABF)
[truncated: 97 more rows]

## Sheet: Table S9
Supplementary Table 9 Differentially expressed genes (DEGs) involved in ethylene (ETH) signaling pathway were identified among 12 comparisons.
MES.White_v_MES.Dark
#id	MES.White-FPKM	MES.Dark-FPKM	log2FoldChange	pvalue	significant	COG_class	COG_class_annotation	GO_annotation	KEGG_annotation	KOG_class	KOG_class_annotation	Pfam_annotation	Swissprot_annotation	nr_annotation
ethylene-insensitive protein 3 (EIN3)
[truncated: 125 more rows]

## Sheet: Table S10
Supplementary Table 10 Differentially expressed genes (DEGs) involved in brassinosteroid (BR) signaling pathway were identified among eight comparisons.
[truncated: 84 more rows]

[truncated: 9 more sheets: Table S11, Table S12, Table S13, Table S14, Sheet15, Table S16, Table S17, Table S18, Table S19]
